# Supplementary material for: Microglia-driven inflammation induces progressive tauopathies and synucleinopathies
Source: Exp Mol Med. 2025 May 1;57(5):1017–31. doi: 10.1038/s12276-025-01450-z (PMC12130470; doi:10.1038/s12276-025-01450-z)
Supplement: Supplementary file 2 — Supplementary Table 1 [file 12276_2025_1450_MOESM2_ESM.xlsx]

## Sheet: Sheet1
	p_val	avg_log2FC	pct.1	pct.2	p_val_adj	cluster	gene
Cxcl2	0	0.875989	0.92	0.562	0	0	Cxcl2
Il1a	0	0.98842	0.784	0.431	0	0	Il1a
Cdc42ep2	0	1.02451	0.672	0.324	0	0	Cdc42ep2
Acod1	0	0.633355	0.932	0.6	0	0	Acod1
Ifi205	0	0.839877	0.673	0.345	0	0	Ifi205
Malt1	0	0.991906	0.669	0.341	0	0	Malt1
Nfkbie	0	0.681619	0.859	0.535	0	0	Nfkbie
Nlrp3	0	0.786261	0.945	0.63	0	0	Nlrp3
Spryd7	0	1.095	0.63	0.329	0	0	Spryd7
Ccrl2	0	0.776336	0.801	0.519	0	0	Ccrl2
Fabp4	0	1.17671	0.688	0.406	0	0	Fabp4
Tnf	0	0.965772	0.942	0.691	0	0	Tnf
Ccl3	0	0.651075	0.956	0.741	0	0	Ccl3
Ccl4	0	0.71316	0.937	0.724	0	0	Ccl4
Lilr4b	0	0.770065	0.925	0.714	0	0	Lilr4b
Msr1	0	0.714898	0.937	0.731	0	0	Msr1
Ifrd1	0	0.781031	0.926	0.735	0	0	Ifrd1
Adam8	0	0.585524	0.962	0.793	0	0	Adam8
Cd36	0	0.749871	0.909	0.749	0	0	Cd36
Anxa2	0	0.605481	0.961	0.814	0	0	Anxa2
Rgs2	0	-1.58762	0.573	0.704	0	0	Rgs2
Plek	0	0.635078	0.986	0.896	0	0	Plek
Fam20c	0	0.491479	0.99	0.913	0	0	Fam20c
Tmem176a	0	-1.09223	0.832	0.899	0	0	Tmem176a
Cd9	0	0.531836	0.994	0.933	0	0	Cd9
Tmem176b	0	-1.07225	0.878	0.934	0	0	Tmem176b
Rhoc	0	0.627294	0.995	0.94	0	0	Rhoc
Ccl9	0	0.818723	0.977	0.924	0	0	Ccl9
Tnfaip2	0	0.604525	0.999	0.953	0	0	Tnfaip2
Lpl	0	0.749634	0.999	0.955	0	0	Lpl
Capg	0	0.575304	0.998	0.959	0	0	Capg
Nfkbia	0	0.47866	0.998	0.961	0	0	Nfkbia
Lgals3	0	0.822345	0.995	0.962	0	0	Lgals3
Serinc3	0	-0.90449	0.932	0.958	0	0	Serinc3
Gpnmb	0	0.587017	0.997	0.975	0	0	Gpnmb
Slfn2	0	0.543998	0.999	0.98	0	0	Slfn2
Esd	0	0.585459	0.999	0.984	0	0	Esd
Psmb6	0	0.400847	0.999	0.985	0	0	Psmb6
Bcl2a1b	0	0.402626	1	0.988	0	0	Bcl2a1b
Igf1	0	0.435022	1	0.995	0	0	Igf1
Fabp5	0	0.547453	1	0.996	0	0	Fabp5
Spp1	0	0.925685	0.999	0.995	0	0	Spp1
Cd68	0	0.38453	1	0.996	0	0	Cd68
Ctsl	0	0.585845	1	0.998	0	0	Ctsl
Trem2	0	0.330412	1	0.998	0	0	Trem2
Cstb	0	0.327782	1	0.999	0	0	Cstb
Cd63	0	0.297284	1	0.999	0	0	Cd63
Ctsz	0	0.286446	1	1	0	0	Ctsz
Prdx1	0	0.771063	1	1	0	0	Prdx1
Atp6v1e1	3.01099e-303	0.389435	0.993	0.958	9.35003e-299	0	Atp6v1e1
Sdc4	2.91406e-297	0.430203	0.984	0.87	9.04902e-293	0	Sdc4
Fabp3	4.96049e-297	0.82731	0.796	0.548	1.54038e-292	0	Fabp3
Rnf128	1.30075e-296	0.742059	0.792	0.516	4.03922e-292	0	Rnf128
Anxa4	2.89201e-296	0.546608	0.951	0.792	8.98055e-292	0	Anxa4
Clec4e	3.00114e-294	0.540565	0.791	0.501	9.31945e-290	0	Clec4e
Irf8	8.03856e-289	-1.04208	0.676	0.754	2.49621e-284	0	Irf8
Cebpa	7.94265e-288	-1.31797	0.617	0.692	2.46643e-283	0	Cebpa
H2-M2	1.52236e-286	1.13972	0.607	0.35	4.72739e-282	0	H2-M2
Csf1r	2.88458e-280	-0.438432	0.998	0.997	8.9575e-276	0	Csf1r
Vim	3.483e-279	0.597302	0.966	0.87	1.08158e-274	0	Vim
Ubc	2.36631e-277	-0.378725	0.999	0.997	7.34812e-273	0	Ubc
C1qb	1.2431e-275	-0.259587	1	1	3.86021e-271	0	C1qb
Mmp12	1.40583e-271	1.20034	0.748	0.541	4.36553e-267	0	Mmp12
Cd300a	7.46287e-271	-0.683687	0.89	0.912	2.31745e-266	0	Cd300a
Ypel3	1.25443e-269	-0.747659	0.893	0.917	3.89539e-265	0	Ypel3
Lst1	1.03401e-268	-0.901709	0.868	0.905	3.21091e-264	0	Lst1
Fcgrt	7.39853e-266	-0.969376	0.71	0.796	2.29746e-261	0	Fcgrt
Unc93b1	4.12724e-265	-0.396886	0.995	0.995	1.28163e-260	0	Unc93b1
Tnfsf9	3.03107e-263	1.83429	0.269	0.083	9.41238e-259	0	Tnfsf9
Ptpre	1.74104e-262	0.751099	0.811	0.589	5.40646e-258	0	Ptpre
Pmp22	1.06956e-258	0.478803	0.963	0.844	3.32131e-254	0	Pmp22
Sod2	8.58245e-258	0.341293	1	0.98	2.66511e-253	0	Sod2
Selenop	1.10743e-252	-0.5905	0.991	0.993	3.4389e-248	0	Selenop
Gadd45b	1.81207e-252	0.470704	0.909	0.696	5.62703e-248	0	Gadd45b
Ifi211	2.46477e-250	0.507091	0.872	0.658	7.65386e-246	0	Ifi211
Atp6v0d2	5.32645e-250	0.77644	0.654	0.399	1.65402e-245	0	Atp6v0d2
Rab11fip1	1.17836e-249	0.964366	0.448	0.207	3.65915e-245	0	Rab11fip1
Pgam1	1.73727e-247	0.368584	0.995	0.962	5.39475e-243	0	Pgam1
Rnf149	1.64755e-245	0.393206	0.994	0.957	5.11614e-241	0	Rnf149
Bcl2a1d	8.94042e-244	0.461359	0.834	0.578	2.77627e-239	0	Bcl2a1d
Gdi2	2.96193e-243	-0.418949	0.989	0.986	9.19767e-239	0	Gdi2
Lyz2	2.09524e-240	-0.349385	1	1	6.50635e-236	0	Lyz2
Mafb	2.814e-240	-1.02725	0.715	0.77	8.73832e-236	0	Mafb
Olr1	2.91386e-240	0.964011	0.392	0.17	9.04842e-236	0	Olr1
Sqstm1	6.18497e-238	0.345422	0.996	0.976	1.92062e-233	0	Sqstm1
Sgms1	8.73869e-237	0.758693	0.617	0.362	2.71362e-232	0	Sgms1
Tnip1	3.3761e-236	0.459613	0.894	0.679	1.04838e-231	0	Tnip1
Itgb2	9.89802e-236	0.426178	0.988	0.939	3.07363e-231	0	Itgb2
Itm2b	2.63596e-235	-0.270648	1	1	8.18545e-231	0	Itm2b
Syngr1	6.08683e-235	0.449454	0.964	0.843	1.89014e-230	0	Syngr1
Plec	5.97507e-234	0.506689	0.929	0.787	1.85544e-229	0	Plec
Anxa3	2.91529e-231	0.335645	0.997	0.984	9.05285e-227	0	Anxa3
Hilpda	3.78728e-231	1.00161	0.573	0.344	1.17607e-226	0	Hilpda
Ftl1	1.31373e-230	0.20206	1	1	4.07952e-226	0	Ftl1
Plaur	5.05108e-226	0.61749	0.769	0.521	1.56851e-221	0	Plaur
Gpr85	4.22891e-225	1.38505	0.265	0.089	1.3132e-220	0	Gpr85
Tagln2	2.81849e-221	0.421564	0.964	0.842	8.75226e-217	0	Tagln2
Atp6v0e	6.40171e-221	0.252876	0.999	0.991	1.98792e-216	0	Atp6v0e
Bcl2a1a	1.24451e-217	0.460844	0.833	0.581	3.86458e-213	0	Bcl2a1a
Pkm	1.50024e-216	0.299078	0.999	0.991	4.65869e-212	0	Pkm
Ctsh	6.76151e-216	-0.522191	0.977	0.98	2.09965e-211	0	Ctsh
Clec4a1	1.80557e-214	-1.13213	0.601	0.702	5.60683e-210	0	Clec4a1
Neurl3	9.47051e-214	-0.821505	0.73	0.805	2.94088e-209	0	Neurl3
Ly86	8.96768e-211	-0.459465	0.985	0.988	2.78473e-206	0	Ly86
Gch1	4.56769e-209	0.452255	0.852	0.63	1.4184e-204	0	Gch1
Pou2f2	1.32696e-207	-0.681318	0.898	0.918	4.1206e-203	0	Pou2f2
Jag1	1.24599e-206	0.696253	0.561	0.317	3.86919e-202	0	Jag1
Tnfrsf1b	2.09411e-206	0.384307	0.967	0.881	6.50285e-202	0	Tnfrsf1b
Hk3	5.75164e-206	0.548598	0.819	0.587	1.78606e-201	0	Hk3
Aif1	1.09052e-205	-0.421312	0.995	0.995	3.3864e-201	0	Aif1
Gm42418	4.90505e-205	-0.308342	0.999	1	1.52316e-200	0	Gm42418
Ralgds	3.10979e-203	0.644087	0.617	0.369	9.65683e-199	0	Ralgds
Abhd17c	1.07663e-202	0.430818	0.87	0.664	3.34325e-198	0	Abhd17c
Btg1	1.11007e-202	0.371814	0.983	0.92	3.4471e-198	0	Btg1
Clec4a3	2.51302e-201	-1.01915	0.673	0.747	7.80367e-197	0	Clec4a3
Txnrd1	5.76444e-201	0.494547	0.957	0.85	1.79003e-196	0	Txnrd1
Apoe	1.27149e-200	-0.31503	1	1	3.94836e-196	0	Apoe
Alas1	1.35584e-199	1.04413	0.867	0.718	4.2103e-195	0	Alas1
Ampd3	2.54636e-199	0.768594	0.535	0.305	7.9072e-195	0	Ampd3
Cdk6	5.47633e-199	0.654323	0.696	0.466	1.70056e-194	0	Cdk6
Akr1a1	1.53523e-198	0.294069	1	0.998	4.76734e-194	0	Akr1a1
Zc3h12a	3.47425e-198	0.415509	0.86	0.631	1.07886e-193	0	Zc3h12a
Ctsd	1.2932e-197	0.271247	1	1	4.01578e-193	0	Ctsd
Gmfg	6.65932e-197	-0.897232	0.649	0.736	2.06792e-192	0	Gmfg
Zfp36l2	7.24833e-197	-1.12979	0.542	0.64	2.25083e-192	0	Zfp36l2
Psmd8	5.55976e-196	0.351617	0.981	0.92	1.72647e-191	0	Psmd8
Nrp2	4.71403e-192	0.358603	0.987	0.938	1.46385e-187	0	Nrp2
Icam1	4.09873e-190	0.352839	0.972	0.854	1.27278e-185	0	Icam1
Oaf	6.65017e-188	1.26724	0.286	0.117	2.06508e-183	0	Oaf
Gpr84	3.88605e-187	0.207025	0.965	0.771	1.20674e-182	0	Gpr84
Cyth4	8.00468e-187	-0.509481	0.901	0.904	2.48569e-182	0	Cyth4
Laptm5	2.38803e-186	-0.295181	0.999	0.998	7.41554e-182	0	Laptm5
Ptges	9.43226e-184	1.00024	0.316	0.138	2.929e-179	0	Ptges
Tnfaip8l2	5.1548e-182	-0.695475	0.804	0.814	1.60072e-177	0	Tnfaip8l2
Psmb5	1.67003e-181	0.330167	0.989	0.936	5.18596e-177	0	Psmb5
Atf3	1.15234e-179	-0.662042	0.804	0.851	3.57835e-175	0	Atf3
Nupr1	7.45886e-179	0.452234	0.829	0.63	2.3162e-174	0	Nupr1
Ifitm2	2.60558e-178	-0.536203	0.976	0.978	8.09111e-174	0	Ifitm2
Nfkbiz	3.60233e-178	0.186612	0.922	0.668	1.11863e-173	0	Nfkbiz
Pld4	3.97134e-178	-1.10019	0.54	0.649	1.23322e-173	0	Pld4
Foxp4	7.07048e-177	0.661845	0.429	0.217	2.19559e-172	0	Foxp4
Plpp3	1.00488e-176	1.06564	0.29	0.122	3.12045e-172	0	Plpp3
Plin2	1.53813e-176	0.276868	1	0.989	4.77636e-172	0	Plin2
Rrs1	1.97255e-176	0.674485	0.584	0.356	6.12537e-172	0	Rrs1
Ripk2	4.01413e-174	0.712771	0.451	0.239	1.24651e-169	0	Ripk2
Dcbld2	9.11065e-174	1.10062	0.28	0.117	2.82913e-169	0	Dcbld2
Slc7a11	4.43916e-173	0.495349	0.514	0.288	1.37849e-168	0	Slc7a11
Src	1.62787e-172	0.729228	0.433	0.225	5.05501e-168	0	Src
H3f3a	6.24679e-172	-0.248163	1	0.999	1.93982e-167	0	H3f3a
Adgre1	2.08073e-171	-0.54908	0.991	0.986	6.46128e-167	0	Adgre1
Tmem37	1.34256e-170	-0.927304	0.755	0.774	4.16905e-166	0	Tmem37
Ly6e	1.55843e-170	-0.656808	0.948	0.954	4.83938e-166	0	Ly6e
Ankrd33b	1.76618e-170	0.600218	0.529	0.306	5.48451e-166	0	Ankrd33b
C1qc	1.74847e-169	-0.190384	1	1	5.42954e-165	0	C1qc
Coro1a	9.59766e-167	-0.588917	0.905	0.922	2.98036e-162	0	Coro1a
Lpcat2	1.21641e-166	-0.739739	0.795	0.817	3.77732e-162	0	Lpcat2
Tmem86a	1.92053e-166	-0.774741	0.716	0.744	5.96382e-162	0	Tmem86a
Tnfaip3	2.1167e-164	0.486205	0.701	0.477	6.57298e-160	0	Tnfaip3
2010111I01Rik	3.97271e-164	0.463633	0.878	0.711	1.23364e-159	0	2010111I01Rik
Pgk1	5.95115e-164	0.350324	0.983	0.926	1.84801e-159	0	Pgk1
Tpm4	9.2154e-164	0.380441	0.942	0.833	2.86166e-159	0	Tpm4
Gapdh	1.29701e-163	0.247813	1	0.998	4.02759e-159	0	Gapdh
Cxcr4	3.55247e-163	-1.68957	0.173	0.329	1.10315e-158	0	Cxcr4
Stx11	8.07029e-160	0.692968	0.384	0.191	2.50607e-155	0	Stx11
Rsrp1	3.20084e-159	-0.702615	0.765	0.784	9.93957e-155	0	Rsrp1
Cfp	3.21222e-159	-0.608168	0.882	0.899	9.97492e-155	0	Cfp
Jdp2	1.12733e-158	0.5564	0.611	0.398	3.50069e-154	0	Jdp2
Ddhd1	1.48891e-158	0.664182	0.653	0.447	4.6235e-154	0	Ddhd1
Lgals1	2.69103e-158	0.323494	0.993	0.972	8.35644e-154	0	Lgals1
Rnf19b	1.5202e-157	0.36376	0.896	0.732	4.72068e-153	0	Rnf19b
Gng5	1.82131e-156	0.15561	1	1	5.65572e-152	0	Gng5
Il1b	3.12091e-156	0.134201	0.881	0.631	9.69136e-152	0	Il1b
Creg1	1.53054e-155	0.228288	1	0.999	4.75279e-151	0	Creg1
Slc48a1	1.07651e-153	0.329382	0.984	0.927	3.3429e-149	0	Slc48a1
Sh3bgrl2	2.07219e-153	0.664341	0.55	0.352	6.43477e-149	0	Sh3bgrl2
Maff	2.20369e-153	0.596852	0.41	0.212	6.84312e-149	0	Maff
Vat1	2.82034e-150	0.350806	0.953	0.815	8.758e-146	0	Vat1
Degs1	3.5096e-149	0.396174	0.899	0.739	1.08984e-144	0	Degs1
Nfkbid	1.19156e-148	0.767371	0.422	0.236	3.70016e-144	0	Nfkbid
Cdkn2b	1.28643e-148	0.994549	0.275	0.123	3.99475e-144	0	Cdkn2b
Eif6	2.45292e-147	0.332152	0.947	0.846	7.61705e-143	0	Eif6
Gpr137b	3.50282e-147	0.348882	0.953	0.847	1.08773e-142	0	Gpr137b
Socs3	6.4163e-147	0.312183	0.724	0.468	1.99245e-142	0	Socs3
Anxa1	4.24606e-146	0.536346	0.807	0.645	1.31853e-141	0	Anxa1
Cd40	6.49982e-146	0.660677	0.37	0.19	2.01839e-141	0	Cd40
Lipa	8.45081e-145	0.253388	0.998	0.983	2.62423e-140	0	Lipa
Clec4a2	5.34449e-142	-0.999548	0.704	0.753	1.65962e-137	0	Clec4a2
Tfec	1.70336e-141	0.610988	0.547	0.347	5.28943e-137	0	Tfec
Myof	6.10159e-141	0.466036	0.807	0.605	1.89473e-136	0	Myof
Hsp90ab1	1.61108e-140	0.181117	1	0.999	5.00288e-136	0	Hsp90ab1
Lpar6	1.67449e-140	-1.79192	0.119	0.256	5.19979e-136	0	Lpar6
Fth1	6.48859e-140	0.205234	1	1	2.0149e-135	0	Fth1
Kpna3	1.84343e-138	0.537249	0.659	0.451	5.7244e-134	0	Kpna3
Trf	4.28768e-138	-0.480883	0.987	0.987	1.33145e-133	0	Trf
Nme1	5.35064e-138	0.363504	0.918	0.762	1.66154e-133	0	Nme1
Rgs10	1.36404e-137	-0.309849	0.989	0.985	4.23575e-133	0	Rgs10
Rap2b	1.42752e-137	0.284434	0.975	0.908	4.43288e-133	0	Rap2b
Aprt	4.72364e-137	0.276126	0.989	0.94	1.46683e-132	0	Aprt
Rapgef2	7.96477e-137	0.463236	0.64	0.424	2.4733e-132	0	Rapgef2
Apbb1ip	8.96542e-137	0.339233	0.929	0.802	2.78403e-132	0	Apbb1ip
Cd84	1.10066e-136	0.276144	0.981	0.909	3.41788e-132	0	Cd84
Hsd17b12	3.80031e-136	0.389833	0.885	0.706	1.18011e-131	0	Hsd17b12
Arl4c	4.50062e-136	-0.654374	0.754	0.788	1.39758e-131	0	Arl4c
Kmt5a	6.39556e-136	0.408967	0.847	0.683	1.98601e-131	0	Kmt5a
Ppfibp1	3.08969e-135	0.618132	0.505	0.311	9.59441e-131	0	Ppfibp1
Lrrc27	4.587e-135	0.599189	0.53	0.333	1.4244e-130	0	Lrrc27
Myl6	5.32561e-135	0.153104	1	0.999	1.65376e-130	0	Myl6
Inpp5d	1.75718e-133	-0.667837	0.659	0.705	5.45657e-129	0	Inpp5d
Fnbp1l	5.80451e-133	0.401671	0.651	0.436	1.80247e-128	0	Fnbp1l
Itgax	1.07795e-132	1.12255	0.307	0.159	3.34737e-128	0	Itgax
Procr	1.49477e-132	1.28363	0.262	0.124	4.64172e-128	0	Procr
Anxa5	1.56087e-132	0.242295	0.998	0.984	4.84695e-128	0	Anxa5
Bambi	2.00894e-132	-1.57554	0.15	0.288	6.23836e-128	0	Bambi
Clic4	2.07247e-132	0.362825	0.913	0.778	6.43565e-128	0	Clic4
Pde4b	2.17044e-132	0.276315	0.817	0.589	6.73988e-128	0	Pde4b
Orai2	2.56415e-132	0.403921	0.617	0.393	7.96245e-128	0	Orai2
Slc2a6	2.43929e-131	0.497765	0.457	0.26	7.57471e-127	0	Slc2a6
Nfkbib	5.47749e-131	0.310437	0.848	0.67	1.70093e-126	0	Nfkbib
Gna13	5.91031e-131	0.283311	0.961	0.879	1.83533e-126	0	Gna13
Mef2a	2.81837e-130	-0.571898	0.793	0.809	8.75187e-126	0	Mef2a
Ppp1r14b	3.47242e-130	0.281003	0.977	0.921	1.07829e-125	0	Ppp1r14b
Ldha	2.79296e-129	0.270294	0.989	0.944	8.67298e-125	0	Ldha
Rab20	7.25744e-129	0.245697	0.95	0.817	2.25365e-124	0	Rab20
Igfbp4	2.03137e-128	-1.34653	0.33	0.453	6.30803e-124	0	Igfbp4
Mcoln2	6.93839e-128	0.753356	0.385	0.217	2.15458e-123	0	Mcoln2
Cebpb	1.40498e-127	0.227431	0.998	0.989	4.36289e-123	0	Cebpb
Denr	4.26512e-127	0.333489	0.912	0.778	1.32445e-122	0	Denr
Zfp36	1.54188e-126	-0.696136	0.796	0.828	4.78799e-122	0	Zfp36
Cd83	3.89047e-126	0.264964	0.969	0.883	1.20811e-121	0	Cd83
Glul	1.55036e-125	-0.48896	0.934	0.928	4.81432e-121	0	Glul
Phldb1	1.76793e-125	0.527139	0.43	0.244	5.48994e-121	0	Phldb1
Irf1	6.53194e-125	0.614405	0.516	0.331	2.02836e-120	0	Irf1
Lztfl1	9.05488e-125	0.460901	0.666	0.466	2.81181e-120	0	Lztfl1
Trim13	1.47752e-124	0.779385	0.289	0.142	4.58815e-120	0	Trim13
Klf7	3.56456e-124	0.273432	0.77	0.561	1.1069e-119	0	Klf7
Zc3h12c	4.61141e-124	0.452874	0.512	0.309	1.43198e-119	0	Zc3h12c
Ehd1	7.60785e-124	0.204642	0.997	0.918	2.36246e-119	0	Ehd1
Glrx	1.08217e-123	0.353688	0.966	0.894	3.36046e-119	0	Glrx
Adora2b	1.7432e-123	0.557272	0.393	0.217	5.41316e-119	0	Adora2b
Eif5a	2.60781e-123	0.20845	0.998	0.986	8.09803e-119	0	Eif5a
Cflar	4.85722e-123	0.238061	0.941	0.826	1.50831e-118	0	Cflar
Cx3cr1	3.5025e-122	-0.663834	0.789	0.83	1.08763e-117	0	Cx3cr1
Slc4a7	3.68827e-122	0.549861	0.502	0.317	1.14532e-117	0	Slc4a7
Eif4a1	6.02763e-122	0.217984	0.998	0.985	1.87176e-117	0	Eif4a1
Ptafr	2.61988e-121	0.38031	0.815	0.641	8.13551e-117	0	Ptafr
1110008P14Rik	3.39611e-121	0.393036	0.854	0.686	1.05459e-116	0	1110008P14Rik
Myo1e	4.03784e-120	0.397966	0.806	0.603	1.25387e-115	0	Myo1e
Man2b1	1.97778e-118	-0.307318	0.99	0.982	6.14159e-114	0	Man2b1
Rcan1	1.37555e-117	0.515948	0.685	0.509	4.2715e-113	0	Rcan1
Nfic	3.80759e-117	-0.699996	0.686	0.698	1.18237e-112	0	Nfic
Pdgfb	1.25997e-116	0.471997	0.803	0.647	3.91258e-112	0	Pdgfb
Serpinb6b	2.48603e-116	0.735559	0.435	0.271	7.71988e-112	0	Serpinb6b
Igf2r	7.90059e-116	0.452864	0.726	0.532	2.45337e-111	0	Igf2r
C1qa	1.21153e-115	-0.206543	1	1	3.76217e-111	0	C1qa
Enc1	1.24668e-115	-1.2121	0.264	0.389	3.87131e-111	0	Enc1
Cd274	1.55151e-115	0.522052	0.43	0.259	4.81791e-111	0	Cd274
Cln5	3.24554e-115	0.384486	0.764	0.578	1.00784e-110	0	Cln5
Irf2bp2	4.24267e-115	-0.511205	0.816	0.832	1.31748e-110	0	Irf2bp2
Atp6v1g1	1.98279e-114	0.188603	0.998	0.989	6.15716e-110	0	Atp6v1g1
Nck1	4.16986e-114	0.369894	0.712	0.519	1.29487e-109	0	Nck1
Pim1	2.22368e-113	0.17868	0.765	0.548	6.90518e-109	0	Pim1
Itga5	3.9404e-113	0.286869	0.909	0.776	1.22361e-108	0	Itga5
Il11ra1	5.22858e-113	0.471613	0.672	0.479	1.62363e-108	0	Il11ra1
Tcf4	5.86544e-113	-0.559666	0.78	0.801	1.8214e-108	0	Tcf4
Plekho1	1.78852e-112	-0.46414	0.838	0.823	5.55389e-108	0	Plekho1
Uap1l1	1.91564e-112	0.357709	0.869	0.707	5.94863e-108	0	Uap1l1
Ell2	2.62815e-112	0.279759	0.925	0.79	8.16121e-108	0	Ell2
Comtd1	1.73617e-111	0.481388	0.62	0.43	5.39134e-107	0	Comtd1
Vdac2	2.22888e-111	0.222906	0.993	0.967	6.92133e-107	0	Vdac2
Hint1	7.01554e-111	0.188705	0.998	0.991	2.17854e-106	0	Hint1
Mif	4.38982e-110	0.265079	0.983	0.935	1.36317e-105	0	Mif
Fcrls	7.86421e-110	-0.446824	0.936	0.945	2.44207e-105	0	Fcrls
Lrrfip2	1.6567e-109	0.39864	0.717	0.531	5.14454e-105	0	Lrrfip2
Ctss	2.46126e-109	-0.191569	1	1	7.64296e-105	0	Ctss
Fam241a	3.50942e-109	0.5423	0.476	0.304	1.08978e-104	0	Fam241a
Hspa5	5.55425e-109	0.268354	0.985	0.951	1.72476e-104	0	Hspa5
Bola2	7.20238e-109	0.273614	0.963	0.873	2.23655e-104	0	Bola2
Calr	1.87521e-108	0.273925	0.995	0.971	5.8231e-104	0	Calr
Lat2	1.93458e-108	0.455912	0.652	0.461	6.00745e-104	0	Lat2
Zswim4	2.87115e-108	0.488842	0.426	0.251	8.91578e-104	0	Zswim4
Spred1	8.29285e-108	0.372799	0.757	0.573	2.57518e-103	0	Spred1
Rab12	1.75573e-107	0.327321	0.862	0.711	5.45207e-103	0	Rab12
Ptpn18	3.34707e-107	-0.262445	0.99	0.985	1.03937e-102	0	Ptpn18
Gla	4.49617e-107	0.377646	0.8	0.607	1.3962e-102	0	Gla
Timm13	5.30257e-106	0.240152	0.982	0.925	1.64661e-101	0	Timm13
Tbca	6.20451e-106	0.224461	0.988	0.949	1.92669e-101	0	Tbca
Fam105a	1.04923e-105	-0.62395	0.693	0.714	3.25819e-101	0	Fam105a
Ccnd1	1.51911e-105	0.28342	0.683	0.488	4.7173e-101	0	Ccnd1
Psme2	1.76897e-104	0.208972	0.988	0.955	5.49317e-100	0	Psme2
Atp5g1	2.93191e-104	0.222147	0.992	0.958	9.10446e-100	0	Atp5g1
Plau	8.01591e-104	0.488828	0.418	0.254	2.48918e-99	0	Plau
Pdia6	5.41841e-102	0.325098	0.914	0.787	1.68258e-97	0	Pdia6
Cxcl14	8.31294e-102	0.445485	0.888	0.779	2.58142e-97	0	Cxcl14
Alcam	2.93435e-101	0.485328	0.55	0.375	9.11203e-97	0	Alcam
Cdc42ep4	7.42302e-101	0.602361	0.265	0.134	2.30507e-96	0	Cdc42ep4
Atp6v0b	9.47718e-100	0.145901	0.999	0.997	2.94295e-95	0	Atp6v0b
Rwdd1	1.26222e-99	0.317745	0.913	0.789	3.91958e-95	0	Rwdd1
Susd3	4.52162e-99	-0.764783	0.555	0.608	1.4041e-94	0	Susd3
Hfe	5.65391e-99	-0.742904	0.567	0.625	1.75571e-94	0	Hfe
Myo10	9.97247e-99	0.490479	0.561	0.387	3.09675e-94	0	Myo10
Apbb2	2.78994e-98	0.393791	0.654	0.464	8.66362e-94	0	Apbb2
Slc6a8	2.79251e-98	0.443348	0.598	0.409	8.67158e-94	0	Slc6a8
Pomp	3.03118e-98	0.181278	0.997	0.983	9.41274e-94	0	Pomp
Plscr1	3.88855e-98	0.690688	0.333	0.193	1.20751e-93	0	Plscr1
Rps9	4.59887e-98	-0.139915	1	1	1.42809e-93	0	Rps9
Mtdh	4.91245e-98	0.201782	0.988	0.959	1.52546e-93	0	Mtdh
Ptgs1	5.22215e-98	-1.32356	0.244	0.354	1.62164e-93	0	Ptgs1
AY036118	3.58345e-97	-0.532331	0.817	0.827	1.11277e-92	0	AY036118
Noct	4.52151e-96	0.459519	0.384	0.227	1.40407e-91	0	Noct
Il6ra	4.66036e-96	-1.34222	0.21	0.321	1.44718e-91	0	Il6ra
Hexb	5.42817e-96	0.218487	0.997	0.989	1.68561e-91	0	Hexb
Dbp	8.92059e-96	-1.13031	0.332	0.432	2.77011e-91	0	Dbp
Traf1	1.06408e-95	0.318909	0.289	0.15	3.30428e-91	0	Traf1
Fchsd2	1.15463e-95	0.455648	0.606	0.433	3.58548e-91	0	Fchsd2
Adgrl2	1.48291e-95	0.35183	0.652	0.471	4.60487e-91	0	Adgrl2
Pid1	1.96314e-95	0.256006	0.944	0.861	6.09614e-91	0	Pid1
Cd14	4.93393e-95	0.181458	0.999	0.99	1.53213e-90	0	Cd14
Cycs	8.89317e-95	0.295637	0.854	0.684	2.7616e-90	0	Cycs
Arhgap17	1.13745e-94	-0.625741	0.622	0.66	3.53211e-90	0	Arhgap17
Nptn	2.61487e-94	0.26866	0.945	0.836	8.11996e-90	0	Nptn
Tsc22d3	2.85426e-94	-1.08297	0.33	0.431	8.86333e-90	0	Tsc22d3
Hacd4	9.1416e-94	-0.401461	0.899	0.898	2.83874e-89	0	Hacd4
Rps27l	5.75474e-93	0.192351	0.997	0.983	1.78702e-88	0	Rps27l
Layn	6.89014e-93	0.695387	0.296	0.167	2.13959e-88	0	Layn
Odc1	6.9269e-93	0.372977	0.821	0.688	2.15101e-88	0	Odc1
Anxa7	2.03706e-92	0.313498	0.856	0.705	6.32567e-88	0	Anxa7
Mtpn	2.24899e-92	0.258189	0.956	0.873	6.98378e-88	0	Mtpn
Ndufa12	1.81201e-91	0.264536	0.946	0.85	5.62683e-87	0	Ndufa12
Pld3	1.8515e-91	0.205439	0.993	0.966	5.74945e-87	0	Pld3
Cyb5a	2.61183e-91	0.271735	0.981	0.934	8.11051e-87	0	Cyb5a
Adssl1	3.46989e-91	0.349766	0.72	0.534	1.0775e-86	0	Adssl1
Eea1	3.53663e-91	0.301681	0.901	0.771	1.09823e-86	0	Eea1
Phlda1	1.39166e-90	0.283737	0.47	0.299	4.32153e-86	0	Phlda1
Tmem120a	1.76959e-90	0.348911	0.803	0.631	5.4951e-86	0	Tmem120a
Itgb5	2.5251e-90	-0.392498	0.921	0.914	7.8412e-86	0	Itgb5
Osgin2	4.39003e-90	0.47894	0.382	0.232	1.36324e-85	0	Osgin2
Hmox1	5.48349e-90	0.238737	0.998	0.985	1.70279e-85	0	Hmox1
Ppp4r2	1.98397e-89	0.316271	0.803	0.641	6.16082e-85	0	Ppp4r2
Fam129b	3.35214e-89	0.400174	0.635	0.458	1.04094e-84	0	Fam129b
Vgll4	1.84307e-88	-0.959393	0.366	0.454	5.7233e-84	0	Vgll4
Ndufc1	6.97979e-88	0.207816	0.982	0.932	2.16743e-83	0	Ndufc1
Adap2	1.12765e-87	-0.553794	0.724	0.739	3.50169e-83	0	Adap2
Ccr1	1.92866e-87	0.713084	0.279	0.158	5.98907e-83	0	Ccr1
Atp6v1a	1.95838e-87	0.226713	0.972	0.904	6.08136e-83	0	Atp6v1a
Afp	2.16748e-87	0.628317	0.342	0.209	6.73068e-83	0	Afp
Tbcb	5.29399e-87	0.229111	0.957	0.886	1.64394e-82	0	Tbcb
Srgn	6.78296e-87	0.269338	0.988	0.976	2.10631e-82	0	Srgn
Psmd1	7.95824e-87	0.286201	0.911	0.776	2.47127e-82	0	Psmd1
Ndufs5	9.33465e-87	0.197718	0.989	0.946	2.89869e-82	0	Ndufs5
Ssr4	9.60922e-87	0.168081	0.998	0.987	2.98395e-82	0	Ssr4
Por	1.04035e-86	0.265687	0.942	0.846	3.2306e-82	0	Por
Ahnak	1.14515e-86	0.594886	0.401	0.256	3.55605e-82	0	Ahnak
Tmsb10	5.83178e-86	0.353831	0.849	0.698	1.81094e-81	0	Tmsb10
Ms4a6b	6.05549e-86	-0.530964	0.793	0.809	1.88041e-81	0	Ms4a6b
Cttnbp2nl	6.34105e-86	-0.679636	0.55	0.598	1.96909e-81	0	Cttnbp2nl
Aebp2	8.45176e-86	0.372956	0.576	0.404	2.62452e-81	0	Aebp2
3110043O21Rik	9.66207e-86	0.4357	0.511	0.346	3.00036e-81	0	3110043O21Rik
Chic2	1.2622e-85	0.301698	0.852	0.727	3.91951e-81	0	Chic2
Btg2	2.41989e-85	-1.25235	0.363	0.446	7.51449e-81	0	Btg2
Clec12a	4.0079e-85	0.227561	0.978	0.927	1.24457e-80	0	Clec12a
Ms4a6c	6.18357e-85	-0.395127	0.973	0.969	1.92018e-80	0	Ms4a6c
Cnpy3	8.12377e-85	-0.597138	0.643	0.675	2.52268e-80	0	Cnpy3
Aldoa	8.61364e-85	0.149921	1	0.997	2.67479e-80	0	Aldoa
Tomm20	2.23315e-84	0.207637	0.978	0.928	6.93459e-80	0	Tomm20
Calm1	6.26415e-84	0.137618	1	0.999	1.94521e-79	0	Calm1
Mrpl52	2.21435e-83	0.185459	0.989	0.951	6.87622e-79	0	Mrpl52
Smim3	2.40474e-83	0.366411	0.573	0.402	7.46743e-79	0	Smim3
Slc44a1	5.81962e-83	0.389566	0.599	0.43	1.80717e-78	0	Slc44a1
Ctsb	2.47417e-82	0.121188	1	1	7.68306e-78	0	Ctsb
Arap2	2.77645e-82	0.502279	0.425	0.28	8.62172e-78	0	Arap2
Znrf1	5.41813e-82	0.303671	0.738	0.567	1.68249e-77	0	Znrf1
Sms	7.50701e-82	0.356913	0.6	0.422	2.33115e-77	0	Sms
S100a10	9.52747e-82	0.488948	0.55	0.393	2.95856e-77	0	S100a10
Mark2	1.23754e-81	0.339651	0.651	0.481	3.84292e-77	0	Mark2
Rtn4	4.5181e-81	0.190863	0.995	0.977	1.403e-76	0	Rtn4
Fn1	5.69607e-81	0.665557	0.431	0.296	1.7688e-76	0	Fn1
Wsb2	2.8653e-80	0.317069	0.804	0.641	8.89763e-76	0	Wsb2
Npc2	3.42208e-80	0.119759	1	1	1.06266e-75	0	Npc2
Snx18	4.031e-80	0.289671	0.769	0.607	1.25175e-75	0	Snx18
Tmem140	6.20889e-80	-0.943033	0.424	0.488	1.92805e-75	0	Tmem140
Bola3	1.23049e-79	0.333895	0.766	0.588	3.82104e-75	0	Bola3
Ptpn12	2.45916e-79	0.31446	0.589	0.415	7.63644e-75	0	Ptpn12
Slc39a14	1.8209e-78	0.478171	0.261	0.144	5.65444e-74	0	Slc39a14
Marcksl1	2.98535e-78	0.114876	0.983	0.885	9.27041e-74	0	Marcksl1
Srxn1	8.13983e-78	0.379142	0.789	0.635	2.52766e-73	0	Srxn1
AW112010	8.53642e-78	0.189901	0.828	0.704	2.65082e-73	0	AW112010
Rbpj	1.40823e-77	0.181505	0.872	0.732	4.37298e-73	0	Rbpj
Limd2	1.77602e-77	-0.412573	0.882	0.877	5.51509e-73	0	Limd2
Pip5k1a	2.62594e-77	0.366842	0.553	0.387	8.15433e-73	0	Pip5k1a
1700017B05Rik	2.9347e-77	-0.825412	0.385	0.464	9.11311e-73	0	1700017B05Rik
Lrp1	3.08645e-77	0.223024	0.958	0.848	9.58434e-73	0	Lrp1
Hspe1	6.78924e-77	0.202163	0.983	0.929	2.10826e-72	0	Hspe1
Sfxn1	9.1281e-77	0.430034	0.493	0.338	2.83455e-72	0	Sfxn1
Txndc17	1.4839e-76	0.179021	0.991	0.965	4.60797e-72	0	Txndc17
Lyn	1.57827e-76	-0.399888	0.928	0.913	4.901e-72	0	Lyn
Mfge8	3.91502e-76	0.644824	0.429	0.294	1.21573e-71	0	Mfge8
Snx7	5.67235e-76	0.574786	0.302	0.181	1.76144e-71	0	Snx7
Apobr	1.28276e-75	0.444027	0.495	0.344	3.98335e-71	0	Apobr
BC031181	1.6149e-75	0.244878	0.937	0.834	5.01473e-71	0	BC031181
Dpp7	3.21839e-75	0.304967	0.802	0.644	9.99407e-71	0	Dpp7
Cers6	4.37807e-75	0.329529	0.601	0.438	1.35952e-70	0	Cers6
Clec4n	5.45969e-75	-0.391043	0.73	0.78	1.6954e-70	0	Clec4n
Cdkn1a	6.01414e-75	0.213054	0.989	0.958	1.86757e-70	0	Cdkn1a
Cited2	7.471e-75	0.150584	0.843	0.712	2.31997e-70	0	Cited2
Mrps28	1.21293e-74	0.348189	0.618	0.444	3.7665e-70	0	Mrps28
Tyrobp	1.78109e-74	0.102061	1	1	5.53081e-70	0	Tyrobp
Pnisr	2.16835e-74	-0.544303	0.645	0.673	6.73338e-70	0	Pnisr
45546	2.38722e-74	0.565405	0.313	0.192	7.41302e-70	0	45546
Usmg5	6.89608e-74	0.184385	0.986	0.952	2.14144e-69	0	Usmg5
Hvcn1	7.27464e-74	0.40106	0.691	0.532	2.25899e-69	0	Hvcn1
Jund	1.10495e-73	0.195048	0.984	0.953	3.4312e-69	0	Jund
Dyrk2	1.65521e-73	0.315107	0.532	0.368	5.13993e-69	0	Dyrk2
H2afv	1.70721e-73	-0.470039	0.751	0.75	5.30141e-69	0	H2afv
Rexo2	2.66826e-73	0.274367	0.865	0.724	8.28573e-69	0	Rexo2
Kdm4a	4.40309e-73	0.407269	0.43	0.287	1.36729e-68	0	Kdm4a
Flna	2.44042e-72	0.269192	0.83	0.666	7.57824e-68	0	Flna
Uchl1	3.15212e-72	0.684032	0.344	0.221	9.78829e-68	0	Uchl1
Sap30	3.88248e-72	0.357451	0.712	0.559	1.20563e-67	0	Sap30
Psma3	4.35197e-72	0.181015	0.983	0.943	1.35142e-67	0	Psma3
Tbc1d2b	5.45483e-72	0.345451	0.431	0.283	1.69389e-67	0	Tbc1d2b
Hmgb1	6.68653e-72	-0.270615	0.974	0.956	2.07637e-67	0	Hmgb1
Nhp2	7.0066e-72	0.261735	0.818	0.649	2.17576e-67	0	Nhp2
Tmed10	7.94631e-72	0.151888	0.996	0.983	2.46757e-67	0	Tmed10
Ophn1	1.34204e-71	-0.599774	0.595	0.636	4.16743e-67	0	Ophn1
Gpx1	2.42992e-71	0.182016	0.998	0.987	7.54562e-67	0	Gpx1
H2-D1	3.80132e-71	-0.150421	1	1	1.18043e-66	0	H2-D1
Akr1b8	5.32058e-70	0.694957	0.276	0.167	1.6522e-65	0	Akr1b8
Dynll1	5.68342e-70	0.200184	0.984	0.938	1.76487e-65	0	Dynll1
Rel	5.87574e-70	0.197714	0.839	0.697	1.82459e-65	0	Rel
Cadm1	6.75207e-70	0.253982	0.88	0.725	2.09672e-65	0	Cadm1
Pik3cb	7.54446e-70	0.471325	0.326	0.202	2.34278e-65	0	Pik3cb
Mdh2	7.91559e-70	0.229412	0.944	0.845	2.45803e-65	0	Mdh2
Abcc1	1.43773e-69	0.346947	0.557	0.399	4.46457e-65	0	Abcc1
Slc16a10	1.50139e-69	0.297333	0.735	0.57	4.66226e-65	0	Slc16a10
Sat1	5.45145e-69	-0.299464	0.99	0.987	1.69284e-64	0	Sat1
Hist1h2bc	1.85877e-68	0.205534	0.974	0.921	5.77205e-64	0	Hist1h2bc
Sirpa	2.17979e-68	0.177147	0.994	0.971	6.7689e-64	0	Sirpa
Gadd45a	2.8036e-68	0.259117	0.606	0.449	8.70602e-64	0	Gadd45a
Slc2a1	4.20041e-68	0.233147	0.582	0.421	1.30435e-63	0	Slc2a1
Ube2m	6.4548e-68	0.200408	0.971	0.901	2.00441e-63	0	Ube2m
Folr2	7.33423e-68	0.406646	0.543	0.402	2.2775e-63	0	Folr2
Ptpn23	1.98603e-67	0.362528	0.445	0.299	6.16722e-63	0	Ptpn23
Txn1	2.33458e-67	0.154761	0.999	0.994	7.24958e-63	0	Txn1
Ezr	2.44868e-67	0.352676	0.489	0.342	7.60388e-63	0	Ezr
Rpl24	2.72458e-67	0.103894	1	0.999	8.46064e-63	0	Rpl24
Msn	4.19072e-67	0.183542	0.986	0.954	1.30134e-62	0	Msn
Colgalt1	4.35649e-67	0.24353	0.921	0.807	1.35282e-62	0	Colgalt1
Eva1b	8.36303e-67	-0.700242	0.539	0.59	2.59697e-62	0	Eva1b
Tmem110	9.27393e-67	0.342163	0.412	0.271	2.87983e-62	0	Tmem110
P2ry6	1.55745e-66	-0.307217	0.919	0.906	4.83636e-62	0	P2ry6
Ppic	3.23017e-66	0.476009	0.329	0.208	1.00307e-61	0	Ppic
Maf	3.9013e-66	-0.369353	0.898	0.879	1.21147e-61	0	Maf
Fam104a	4.14469e-66	0.204373	0.938	0.847	1.28705e-61	0	Fam104a
Casp1	4.66073e-66	0.269698	0.783	0.626	1.4473e-61	0	Casp1
Pla2g4a	8.62979e-66	0.443881	0.361	0.237	2.67981e-61	0	Pla2g4a
Id2	9.43064e-66	-0.386655	0.918	0.906	2.9285e-61	0	Id2
Csf2ra	1.1379e-65	0.291364	0.866	0.736	3.53351e-61	0	Csf2ra
Ftl1-ps1	1.50282e-65	0.209267	0.959	0.887	4.6667e-61	0	Ftl1-ps1
Cdkn2a	1.64424e-65	0.604776	0.341	0.227	5.10587e-61	0	Cdkn2a
Hip1	2.38495e-65	0.42954	0.374	0.247	7.40598e-61	0	Hip1
Grap	2.60482e-65	0.495344	0.34	0.221	8.08876e-61	0	Grap
Cox7a2l	2.83336e-65	-0.214612	0.98	0.97	8.79844e-61	0	Cox7a2l
Cox7b	7.11195e-65	0.169917	0.986	0.953	2.20847e-60	0	Cox7b
Cox7a2	7.93664e-65	0.144454	0.997	0.983	2.46456e-60	0	Cox7a2
Ctsa	1.20142e-64	0.116879	1	0.998	3.73076e-60	0	Ctsa
Dot1l	1.95863e-64	0.424566	0.383	0.255	6.08215e-60	0	Dot1l
Lrpap1	2.42734e-64	0.192328	0.982	0.943	7.5376e-60	0	Lrpap1
Nfe2l2	3.76912e-64	0.139211	0.977	0.94	1.17042e-59	0	Nfe2l2
Ms4a7	4.77149e-64	-0.179915	1	0.999	1.48169e-59	0	Ms4a7
Tusc3	5.18407e-64	0.357034	0.502	0.356	1.60981e-59	0	Tusc3
Gngt2	6.31515e-64	-0.394913	0.859	0.856	1.96104e-59	0	Gngt2
Sra1	7.25396e-64	0.215799	0.922	0.829	2.25257e-59	0	Sra1
Hpgd	8.37726e-64	-0.788447	0.545	0.596	2.60139e-59	0	Hpgd
Sephs2	1.02434e-63	-0.528053	0.751	0.762	3.18089e-59	0	Sephs2
Arhgap19	1.3877e-63	-0.924436	0.281	0.367	4.30924e-59	0	Arhgap19
Ckap4	1.94311e-63	0.427603	0.357	0.234	6.03393e-59	0	Ckap4
Bach1	2.02992e-63	-0.673	0.488	0.54	6.30353e-59	0	Bach1
Arl1	2.28328e-63	0.230828	0.917	0.822	7.09026e-59	0	Arl1
Scamp2	2.29869e-63	-0.28718	0.938	0.915	7.13813e-59	0	Scamp2
Asah1	3.6612e-63	-0.223811	0.975	0.966	1.13691e-58	0	Asah1
Zfp36l1	4.48679e-63	-0.572676	0.682	0.71	1.39328e-58	0	Zfp36l1
Plagl2	4.89694e-63	0.238358	0.614	0.448	1.52065e-58	0	Plagl2
Psma2	5.98726e-63	0.172889	0.983	0.946	1.85923e-58	0	Psma2
Sox4	2.24903e-62	-1.07376	0.318	0.394	6.98391e-58	0	Sox4
Psma4	3.41112e-62	0.188508	0.97	0.907	1.05926e-57	0	Psma4
St3gal1	3.47776e-62	0.243921	0.487	0.331	1.07995e-57	0	St3gal1
Jmjd1c	3.49579e-62	-0.529634	0.617	0.639	1.08555e-57	0	Jmjd1c
Tpm1	4.55053e-62	0.288096	0.68	0.523	1.41308e-57	0	Tpm1
Jun	5.73733e-62	-0.79657	0.584	0.61	1.78161e-57	0	Jun
Raph1	5.85217e-62	0.365598	0.468	0.332	1.81727e-57	0	Raph1
Zfhx3	8.75053e-62	-0.52914	0.642	0.663	2.7173e-57	0	Zfhx3
Cenpa	1.70957e-61	-0.87706	0.437	0.492	5.30874e-57	0	Cenpa
Manf	1.78641e-61	0.246147	0.893	0.776	5.54732e-57	0	Manf
Hivep1	1.90654e-61	0.250829	0.431	0.287	5.92039e-57	0	Hivep1
Abcb4	1.99253e-61	0.463424	0.333	0.217	6.1874e-57	0	Abcb4
1500011K16Rik	2.01923e-61	0.242198	0.841	0.702	6.27031e-57	0	1500011K16Rik
Ran	2.04589e-61	0.120732	0.952	0.866	6.35311e-57	0	Ran
Chchd2	2.73146e-61	0.105292	0.999	0.998	8.482e-57	0	Chchd2
Gsn	4.10961e-61	0.20507	0.959	0.877	1.27616e-56	0	Gsn
Aoah	5.63324e-61	-0.679659	0.724	0.72	1.74929e-56	0	Aoah
Tmco3	6.23381e-61	0.314384	0.575	0.424	1.93579e-56	0	Tmco3
Snx20	8.7713e-61	0.171446	0.92	0.819	2.72375e-56	0	Snx20
Stip1	1.02643e-60	0.279819	0.652	0.495	3.18737e-56	0	Stip1
Cebpg	1.02696e-60	-0.559143	0.62	0.63	3.18901e-56	0	Cebpg
Rala	1.37327e-60	0.237728	0.902	0.796	4.26442e-56	0	Rala
Hhex	2.43572e-60	-0.946406	0.27	0.352	7.56363e-56	0	Hhex
mt-Co1	2.49007e-60	-0.246299	0.996	0.996	7.73241e-56	0	mt-Co1
Eprs	3.40398e-60	0.251666	0.85	0.704	1.05704e-55	0	Eprs
Ski	5.02391e-60	-0.698024	0.437	0.494	1.56008e-55	0	Ski
Elob	5.39522e-60	0.120905	1	0.995	1.67538e-55	0	Elob
Dbi	7.32955e-60	0.152177	0.998	0.99	2.27604e-55	0	Dbi
Mapkapk2	1.04783e-59	0.138823	0.93	0.831	3.25384e-55	0	Mapkapk2
Mgst3	1.09013e-59	0.299892	0.628	0.469	3.38519e-55	0	Mgst3
Fam46c	1.48537e-59	-0.997944	0.294	0.37	4.61252e-55	0	Fam46c
Anpep	2.26416e-59	0.43954	0.386	0.265	7.0309e-55	0	Anpep
Dnaja1	2.54367e-59	0.187437	0.957	0.883	7.89886e-55	0	Dnaja1
Txnl1	3.46675e-59	0.20861	0.927	0.833	1.07653e-54	0	Txnl1
Ergic1	3.48423e-59	0.344978	0.458	0.319	1.08196e-54	0	Ergic1
Ufm1	4.39068e-59	0.254993	0.826	0.69	1.36344e-54	0	Ufm1
Vsir	5.55243e-59	-0.426394	0.777	0.773	1.72419e-54	0	Vsir
Gpr65	5.75254e-59	-0.450075	0.805	0.81	1.78634e-54	0	Gpr65
Sh3bgrl3	8.10636e-59	0.11488	1	0.999	2.51727e-54	0	Sh3bgrl3
Crtap	8.71368e-59	0.31494	0.562	0.411	2.70586e-54	0	Crtap
Timm17a	8.82724e-59	0.269677	0.786	0.648	2.74112e-54	0	Timm17a
Plxna2	9.78815e-59	0.557218	0.282	0.178	3.03951e-54	0	Plxna2
Prdm1	1.15538e-58	0.365892	0.317	0.203	3.5878e-54	0	Prdm1
Ntpcr	2.2234e-58	-0.512992	0.692	0.693	6.90431e-54	0	Ntpcr
Nfkb1	2.69553e-58	0.133922	0.92	0.809	8.37044e-54	0	Nfkb1
Coq7	2.71198e-58	0.294811	0.638	0.477	8.42152e-54	0	Coq7
Helz2	2.89084e-58	0.365373	0.276	0.169	8.97693e-54	0	Helz2
Card19	4.4443e-58	0.188238	0.965	0.907	1.38009e-53	0	Card19
Dusp16	8.68831e-58	0.230151	0.288	0.174	2.69798e-53	0	Dusp16
Emp3	9.55933e-58	0.158018	0.997	0.991	2.96846e-53	0	Emp3
Vps29	1.35034e-57	0.193142	0.958	0.882	4.19321e-53	0	Vps29
Apobec1	1.66804e-57	-0.378065	0.864	0.824	5.17975e-53	0	Apobec1
Ifnar1	1.69574e-57	0.22328	0.859	0.748	5.26579e-53	0	Ifnar1
Ndufb6	1.82496e-57	0.226747	0.898	0.778	5.66704e-53	0	Ndufb6
Rps27	8.67966e-57	-0.132676	1	0.998	2.69529e-52	0	Rps27
Tmsb4x	1.5243e-56	-0.136485	1	1	4.73341e-52	0	Tmsb4x
Zdhhc21	1.58297e-56	0.343775	0.368	0.246	4.91559e-52	0	Zdhhc21
Gadd45g	1.94109e-56	-1.07175	0.229	0.312	6.02766e-52	0	Gadd45g
Casp4	2.8845e-56	0.180699	0.654	0.489	8.95723e-52	0	Casp4
2610001J05Rik	2.96053e-56	0.240734	0.869	0.747	9.19333e-52	0	2610001J05Rik
2510009E07Rik	3.44222e-56	0.206549	0.757	0.608	1.06891e-51	0	2510009E07Rik
Fos	3.56413e-56	-0.808122	0.582	0.612	1.10677e-51	0	Fos
Spata13	9.12456e-56	0.201144	0.551	0.395	2.83345e-51	0	Spata13
Tubb2a	1.68487e-55	0.274655	0.844	0.731	5.23203e-51	0	Tubb2a
Uqcrq	1.9506e-55	0.140366	0.994	0.976	6.05721e-51	0	Uqcrq
Hsp90aa1	2.02245e-55	0.157037	0.96	0.897	6.28031e-51	0	Hsp90aa1
Clec4d	2.03715e-55	0.136294	0.998	0.985	6.32595e-51	0	Clec4d
Reep5	3.30251e-55	0.158937	0.989	0.952	1.02553e-50	0	Reep5
Ahnak2	4.72833e-55	0.365031	0.486	0.355	1.46829e-50	0	Ahnak2
Blvrb	7.56236e-55	0.182653	0.999	0.996	2.34834e-50	0	Blvrb
Jak2	1.1231e-54	0.218575	0.535	0.387	3.48757e-50	0	Jak2
AI504432	1.32114e-54	0.321823	0.275	0.17	4.10255e-50	0	AI504432
C5ar1	1.6233e-54	0.162331	0.988	0.961	5.04084e-50	0	C5ar1
Arg2	1.71221e-54	0.156136	0.362	0.236	5.31691e-50	0	Arg2
Timp2	1.7885e-54	0.142108	0.998	0.992	5.55383e-50	0	Timp2
Tpp1	1.96057e-54	0.167763	0.978	0.923	6.08815e-50	0	Tpp1
Eaf1	2.24207e-54	0.30603	0.468	0.333	6.9623e-50	0	Eaf1
Mcl1	2.45673e-54	0.106768	0.995	0.982	7.62887e-50	0	Mcl1
Tma7	3.11445e-54	0.134234	0.995	0.977	9.67131e-50	0	Tma7
Tank	3.74604e-54	0.192051	0.69	0.53	1.16326e-49	0	Tank
Epn1	6.28274e-54	-0.342887	0.818	0.799	1.95098e-49	0	Epn1
Psmd2	7.46206e-54	0.214677	0.91	0.791	2.31719e-49	0	Psmd2
Tma16	2.24126e-53	0.173734	0.566	0.417	6.95978e-49	0	Tma16
Tm2d1	3.67147e-53	0.25233	0.796	0.657	1.1401e-48	0	Tm2d1
Ado	5.19909e-53	0.360588	0.407	0.285	1.61447e-48	0	Ado
H2afz	6.54163e-53	-0.292491	0.992	0.982	2.03137e-48	0	H2afz
Tlnrd1	6.92924e-53	0.174916	0.65	0.491	2.15174e-48	0	Tlnrd1
Rab3il1	7.34003e-53	-0.832015	0.355	0.416	2.2793e-48	0	Rab3il1
Cd151	7.93336e-53	0.256442	0.704	0.547	2.46355e-48	0	Cd151
Arsb	1.26306e-52	0.308953	0.509	0.372	3.9222e-48	0	Arsb
Creb3l2	1.75331e-52	0.409094	0.254	0.157	5.44456e-48	0	Creb3l2
Ptpra	1.81445e-52	0.205794	0.913	0.789	5.6344e-48	0	Ptpra
Rassf2	2.01446e-52	-0.840608	0.301	0.373	6.2555e-48	0	Rassf2
Ccdc88a	2.87618e-52	0.296958	0.643	0.499	8.9314e-48	0	Ccdc88a
Tmem38b	2.92483e-52	0.330548	0.439	0.314	9.08249e-48	0	Tmem38b
Tgfbi	2.93753e-52	0.338923	0.509	0.384	9.12191e-48	0	Tgfbi
Colec12	3.20055e-52	0.20936	0.919	0.791	9.93867e-48	0	Colec12
Ranbp1	3.81719e-52	0.10616	0.904	0.764	1.18535e-47	0	Ranbp1
Sec14l1	4.24876e-52	-0.612246	0.519	0.551	1.31937e-47	0	Sec14l1
Tnip3	4.70393e-52	0.139017	0.597	0.444	1.46071e-47	0	Tnip3
Eef1e1	4.7415e-52	0.333104	0.39	0.268	1.47238e-47	0	Eef1e1
Hspd1	6.84418e-52	0.188222	0.836	0.693	2.12532e-47	0	Hspd1
Sde2	1.1108e-51	0.218994	0.682	0.533	3.44937e-47	0	Sde2
Lilrb4a	3.64398e-51	0.268974	0.47	0.336	1.13157e-46	0	Lilrb4a
Cybb	4.62696e-51	0.122664	0.999	0.995	1.43681e-46	0	Cybb
Mrpl20	5.07989e-51	0.185581	0.945	0.862	1.57746e-46	0	Mrpl20
Coro1b	7.24485e-51	-0.290593	0.923	0.896	2.24974e-46	0	Coro1b
Sec11c	8.01509e-51	0.186438	0.944	0.858	2.48893e-46	0	Sec11c
Aga	8.21412e-51	0.267568	0.651	0.497	2.55073e-46	0	Aga
Grk2	9.23043e-51	-0.386579	0.797	0.782	2.86633e-46	0	Grk2
Nus1	9.91686e-51	0.248588	0.726	0.575	3.07948e-46	0	Nus1
Sdf2l1	1.10222e-50	0.25622	0.747	0.602	3.42272e-46	0	Sdf2l1
Atp1a1	1.85355e-50	0.227568	0.863	0.734	5.75583e-46	0	Atp1a1
Cacna1a	2.26374e-50	0.260708	0.445	0.314	7.02958e-46	0	Cacna1a
Klhl24	2.37379e-50	-0.528979	0.618	0.625	7.37132e-46	0	Klhl24
Pwwp2b	2.55188e-50	-0.923671	0.219	0.296	7.92437e-46	0	Pwwp2b
Elp5	3.93508e-50	0.251372	0.595	0.446	1.22196e-45	0	Elp5
Car13	4.38845e-50	0.34433	0.34	0.23	1.36274e-45	0	Car13
Picalm	6.7727e-50	-0.312337	0.921	0.917	2.10313e-45	0	Picalm
Csk	7.18465e-50	-0.422632	0.692	0.686	2.23105e-45	0	Csk
Efhd2	7.36322e-50	-0.141925	0.999	0.996	2.2865e-45	0	Efhd2
Slc29a3	7.61122e-50	-0.799455	0.365	0.422	2.36351e-45	0	Slc29a3
Gm10076	9.4643e-50	0.19241	0.927	0.842	2.93895e-45	0	Gm10076
Ddx28	1.16303e-49	0.325693	0.371	0.255	3.61157e-45	0	Ddx28
Il1rn	1.39891e-49	0.383379	0.261	0.166	4.34405e-45	0	Il1rn
Uqcc2	2.06755e-49	0.187623	0.947	0.856	6.42037e-45	0	Uqcc2
Morf4l2	2.10666e-49	0.226247	0.837	0.701	6.54183e-45	0	Morf4l2
Fam46a	2.20165e-49	-0.905413	0.308	0.374	6.83678e-45	0	Fam46a
Myl12a	2.26459e-49	0.132117	0.993	0.969	7.03224e-45	0	Myl12a
Ago3	2.30025e-49	0.211301	0.692	0.551	7.14297e-45	0	Ago3
Ssh2	2.43572e-49	-0.957515	0.24	0.316	7.56365e-45	0	Ssh2
Ciapin1	2.47884e-49	0.327347	0.453	0.327	7.69755e-45	0	Ciapin1
Clec5a	2.67273e-49	0.235232	0.447	0.317	8.29964e-45	0	Clec5a
Clk1	4.34657e-49	-0.505935	0.64	0.652	1.34974e-44	0	Clk1
Speg	4.4548e-49	0.252852	0.689	0.534	1.38335e-44	0	Speg
Slc35b1	5.33274e-49	0.26337	0.601	0.453	1.65598e-44	0	Slc35b1
Abr	9.49993e-49	0.24946	0.648	0.501	2.95001e-44	0	Abr
Arhgap31	1.17985e-48	0.226263	0.745	0.604	3.66379e-44	0	Arhgap31
Ddi2	1.37544e-48	-0.771773	0.352	0.409	4.27115e-44	0	Ddi2
Npl	1.73951e-48	0.242519	0.707	0.552	5.4017e-44	0	Npl
Lair1	2.71387e-48	0.204862	0.847	0.708	8.42738e-44	0	Lair1
Ctnnb1	2.83109e-48	0.199231	0.924	0.827	8.79139e-44	0	Ctnnb1
Pqlc3	3.20134e-48	0.300843	0.449	0.322	9.94111e-44	0	Pqlc3
Nadk	3.20331e-48	-0.432389	0.76	0.751	9.94724e-44	0	Nadk
Nrp1	3.61536e-48	0.215279	0.788	0.636	1.12268e-43	0	Nrp1
Leng1	3.90757e-48	0.25411	0.398	0.275	1.21342e-43	0	Leng1
Asph	3.92037e-48	0.19639	0.713	0.551	1.21739e-43	0	Asph
Ndufa2	4.39962e-48	0.111117	0.998	0.989	1.36621e-43	0	Ndufa2
Fkbpl	4.85316e-48	0.352192	0.338	0.229	1.50705e-43	0	Fkbpl
Gm47283	1.06477e-47	0.254511	0.494	0.36	3.30644e-43	0	Gm47283
Gnai2	1.09182e-47	-0.104049	1	0.999	3.39044e-43	0	Gnai2
Sertad2	1.16041e-47	0.211659	0.488	0.353	3.60341e-43	0	Sertad2
Mpp5	1.37117e-47	0.274409	0.368	0.253	4.2579e-43	0	Mpp5
Lrrc59	1.55192e-47	0.198614	0.817	0.672	4.81918e-43	0	Lrrc59
Prdx6	1.59999e-47	0.336939	0.903	0.819	4.96844e-43	0	Prdx6
Rhob	1.79771e-47	0.238939	0.809	0.69	5.58242e-43	0	Rhob
Taf10	1.98868e-47	0.166911	0.962	0.89	6.17544e-43	0	Taf10
Psmd11	2.36293e-47	0.202293	0.871	0.759	7.3376e-43	0	Psmd11
Atp6v1b2	3.2745e-47	0.18406	0.931	0.83	1.01683e-42	0	Atp6v1b2
Stap1	3.27455e-47	0.231006	0.755	0.626	1.01685e-42	0	Stap1
Psmb3	4.17587e-47	0.160125	0.979	0.927	1.29673e-42	0	Psmb3
Nars	4.47385e-47	-0.293085	0.856	0.83	1.38926e-42	0	Nars
Ube2l3	4.73278e-47	0.140812	0.987	0.952	1.46967e-42	0	Ube2l3
Lman1	5.36344e-47	0.230622	0.794	0.644	1.66551e-42	0	Lman1
Fgd2	9.98087e-47	-0.808909	0.354	0.41	3.09936e-42	0	Fgd2
Spcs1	1.59318e-46	0.136286	0.984	0.952	4.9473e-42	0	Spcs1
Ap3s1	2.4125e-46	0.199788	0.888	0.77	7.49154e-42	0	Ap3s1
Emc7	3.13855e-46	0.179305	0.942	0.86	9.74615e-42	0	Emc7
Pgls	3.37988e-46	0.140601	0.989	0.954	1.04955e-41	0	Pgls
Serpinb9	3.68772e-46	0.450128	0.274	0.181	1.14515e-41	0	Serpinb9
Iqgap1	3.72354e-46	0.16097	0.985	0.946	1.15627e-41	0	Iqgap1
Appl1	3.81202e-46	0.248577	0.552	0.417	1.18375e-41	0	Appl1
Tnip2	5.02092e-46	0.225516	0.573	0.433	1.55915e-41	0	Tnip2
Lasp1	5.58603e-46	0.233172	0.791	0.65	1.73463e-41	0	Lasp1
Cdk14	8.57913e-46	0.29635	0.432	0.312	2.66408e-41	0	Cdk14
Il21r	9.50441e-46	-0.809192	0.305	0.371	2.9514e-41	0	Il21r
Slc12a4	1.01555e-45	0.32653	0.356	0.248	3.1536e-41	0	Slc12a4
H2-K1	1.16779e-45	-0.158281	1	0.999	3.62634e-41	0	H2-K1
Ndufb8	1.3972e-45	0.139548	0.988	0.955	4.33871e-41	0	Ndufb8
Pbdc1	1.46813e-45	0.241012	0.65	0.499	4.55898e-41	0	Pbdc1
9930111J21Rik2	1.51678e-45	-1.01588	0.211	0.282	4.71006e-41	0	9930111J21Rik2
Eif1ax	1.94016e-45	0.226178	0.787	0.641	6.02479e-41	0	Eif1ax
Sestd1	2.65655e-45	0.312696	0.354	0.245	8.24939e-41	0	Sestd1
Gas6	3.53256e-45	0.175539	0.898	0.805	1.09696e-40	0	Gas6
Ndufab1	5.00892e-45	0.169838	0.943	0.854	1.55542e-40	0	Ndufab1
Sh3tc1	6.67164e-45	0.366342	0.28	0.185	2.07174e-40	0	Sh3tc1
Ero1l	7.06751e-45	0.220013	0.362	0.249	2.19467e-40	0	Ero1l
Slc30a6	9.00702e-45	0.262793	0.313	0.209	2.79695e-40	0	Slc30a6
Fat3	1.09527e-44	0.330406	0.393	0.281	3.40115e-40	0	Fat3
Large1	2.43988e-44	0.322618	0.333	0.229	7.57655e-40	0	Large1
Il15	2.54793e-44	0.191425	0.423	0.303	7.91209e-40	0	Il15
Psmb4	2.73348e-44	0.1445	0.98	0.941	8.48827e-40	0	Psmb4
Capn2	3.39202e-44	0.280876	0.368	0.256	1.05332e-39	0	Capn2
Cox7c	3.77806e-44	0.102731	1	0.997	1.1732e-39	0	Cox7c
Gba	3.90529e-44	0.242336	0.673	0.527	1.21271e-39	0	Gba
Tmem230	6.02843e-44	0.231014	0.669	0.522	1.87201e-39	0	Tmem230
Ndufaf3	6.25453e-44	0.23985	0.588	0.449	1.94222e-39	0	Ndufaf3
Ccnl1	6.46241e-44	-0.4259	0.761	0.75	2.00677e-39	0	Ccnl1
Galns	9.96618e-44	0.222144	0.733	0.586	3.0948e-39	0	Galns
Psmd14	9.99887e-44	0.220544	0.762	0.613	3.10495e-39	0	Psmd14
Rhog	1.03842e-43	-0.216305	0.986	0.979	3.22462e-39	0	Rhog
Wfdc17	1.06913e-43	0.151691	0.998	0.993	3.31998e-39	0	Wfdc17
Syk	1.12672e-43	0.136522	0.922	0.842	3.49881e-39	0	Syk
Cops9	1.22743e-43	0.137087	0.986	0.948	3.81153e-39	0	Cops9
Usp3	1.55905e-43	0.192181	0.596	0.456	4.84131e-39	0	Usp3
Klf3	1.59684e-43	0.180087	0.788	0.665	4.95866e-39	0	Klf3
Cyfip1	2.56134e-43	0.127654	0.989	0.957	7.95374e-39	0	Cyfip1
Gsr	2.92714e-43	0.23987	0.776	0.642	9.08964e-39	0	Gsr
Psmc5	2.94777e-43	0.18461	0.898	0.79	9.15371e-39	0	Psmc5
Tmcc3	3.11601e-43	-0.450089	0.745	0.738	9.67613e-39	0	Tmcc3
Cd320	3.19348e-43	0.435726	0.26	0.172	9.91672e-39	0	Cd320
Cd200r1	4.00492e-43	0.274219	0.511	0.384	1.24365e-38	0	Cd200r1
Emc6	4.42804e-43	0.217267	0.824	0.693	1.37504e-38	0	Emc6
Ctsc	4.85993e-43	-0.272771	0.994	0.991	1.50915e-38	0	Ctsc
Tmem256	5.56178e-43	0.142312	0.979	0.941	1.7271e-38	0	Tmem256
Gnptg	6.84918e-43	0.24799	0.524	0.392	2.12687e-38	0	Gnptg
Sec61g	8.20757e-43	0.130823	0.99	0.966	2.5487e-38	0	Sec61g
Eif4e	8.57615e-43	0.218081	0.746	0.597	2.66315e-38	0	Eif4e
Psma6	9.07745e-43	0.126817	0.976	0.937	2.81882e-38	0	Psma6
Ostc	1.03246e-42	0.202001	0.849	0.732	3.20609e-38	0	Ostc
Dok2	1.06734e-42	0.213984	0.587	0.444	3.31441e-38	0	Dok2
Mtm1	1.50303e-42	0.278816	0.328	0.225	4.66735e-38	0	Mtm1
Cnih4	1.97312e-42	0.169588	0.909	0.807	6.12713e-38	0	Cnih4
Gng12	2.10901e-42	0.187344	0.926	0.832	6.54912e-38	0	Gng12
Ipo5	2.57004e-42	0.211103	0.564	0.422	7.98076e-38	0	Ipo5
Arrb2	2.78633e-42	-0.281429	0.908	0.896	8.6524e-38	0	Arrb2
Pebp1	5.04709e-42	0.13209	0.983	0.946	1.56727e-37	0	Pebp1
Cd5l	6.15378e-42	0.392887	0.432	0.324	1.91093e-37	0	Cd5l
Slc35e4	6.16681e-42	0.316276	0.319	0.22	1.91498e-37	0	Slc35e4
Ndufa1	6.42305e-42	0.149268	0.983	0.943	1.99455e-37	0	Ndufa1
Ptpn6	7.27501e-42	-0.28695	0.933	0.9	2.25911e-37	0	Ptpn6
Cct3	7.86953e-42	0.200924	0.832	0.697	2.44373e-37	0	Cct3
Ppp1r2	8.10818e-42	0.198148	0.686	0.536	2.51783e-37	0	Ppp1r2
Actr3	8.318e-42	-0.197048	0.992	0.984	2.58299e-37	0	Actr3
Rac2	9.00853e-42	-0.305771	0.982	0.967	2.79742e-37	0	Rac2
Plekho2	9.37569e-42	0.189275	0.801	0.673	2.91143e-37	0	Plekho2
Selplg	1.10759e-41	-0.435878	0.659	0.657	3.43939e-37	0	Selplg
Pcnx	1.46854e-41	0.270306	0.311	0.213	4.56025e-37	0	Pcnx
Gtf3c6	1.49816e-41	0.252639	0.518	0.391	4.65225e-37	0	Gtf3c6
Spcs2	1.73082e-41	0.138992	0.983	0.954	5.37473e-37	0	Spcs2
Glipr1	1.86256e-41	0.141614	0.987	0.953	5.78381e-37	0	Glipr1
Tmem63b	2.62154e-41	0.266869	0.351	0.245	8.14068e-37	0	Tmem63b
Dnajb11	2.673e-41	0.206889	0.86	0.729	8.30048e-37	0	Dnajb11
Cfh	2.96681e-41	-0.402431	0.755	0.739	9.21282e-37	0	Cfh
Cct8	3.89706e-41	0.190561	0.884	0.771	1.21015e-36	0	Cct8
Arhgap25	4.44802e-41	-0.780252	0.321	0.379	1.38124e-36	0	Arhgap25
Gpsm3	4.51285e-41	-0.280638	0.876	0.856	1.40137e-36	0	Gpsm3
Tmed3	4.84599e-41	0.182102	0.909	0.803	1.50483e-36	0	Tmed3
Psmd10	4.96761e-41	0.172054	0.826	0.699	1.54259e-36	0	Psmd10
Galnt7	5.09203e-41	0.211148	0.582	0.438	1.58123e-36	0	Galnt7
Slc23a2	5.13589e-41	0.252305	0.451	0.333	1.59485e-36	0	Slc23a2
Cd300lb	6.46342e-41	-0.838511	0.265	0.33	2.00709e-36	0	Cd300lb
Arl8a	8.72487e-41	0.179688	0.887	0.783	2.70933e-36	0	Arl8a
Luc7l2	8.73188e-41	-0.28139	0.855	0.83	2.71151e-36	0	Luc7l2
Plekha8	1.06845e-40	0.214843	0.444	0.322	3.31787e-36	0	Plekha8
Clcn7	1.27101e-40	0.242135	0.502	0.374	3.94688e-36	0	Clcn7
Soat1	1.27917e-40	0.144905	0.949	0.86	3.97219e-36	0	Soat1
Crip1	1.53752e-40	0.289346	0.649	0.532	4.77447e-36	0	Crip1
Atp6v1f	1.69552e-40	0.100345	0.998	0.992	5.26509e-36	0	Atp6v1f
Naglu	1.74158e-40	0.214824	0.711	0.565	5.40812e-36	0	Naglu
Pde12	2.03307e-40	0.296144	0.334	0.232	6.31329e-36	0	Pde12
Tmem208	2.06605e-40	0.17882	0.903	0.802	6.41571e-36	0	Tmem208
Pkig	2.24915e-40	-0.441414	0.631	0.631	6.98428e-36	0	Pkig
Hcst	2.62218e-40	0.201334	0.829	0.708	8.14267e-36	0	Hcst
Ubn1	2.71349e-40	-0.46085	0.586	0.603	8.42622e-36	0	Ubn1
Samhd1	3.65307e-40	-0.332591	0.852	0.831	1.13439e-35	0	Samhd1
Gtf2b	4.01723e-40	0.217166	0.711	0.578	1.24747e-35	0	Gtf2b
P2rx4	4.76683e-40	-0.187414	0.986	0.972	1.48024e-35	0	P2rx4
Gsap	5.47242e-40	0.166642	0.576	0.435	1.69935e-35	0	Gsap
Hnrnph3	6.12019e-40	0.238264	0.416	0.302	1.9005e-35	0	Hnrnph3
Nfam1	6.65948e-40	-0.618693	0.449	0.483	2.06797e-35	0	Nfam1
Pkib	7.49506e-40	0.195263	0.708	0.559	2.32744e-35	0	Pkib
Trappc2l	9.75543e-40	0.159976	0.945	0.871	3.02935e-35	0	Trappc2l
Mpp6	1.44084e-39	0.205278	0.456	0.332	4.47423e-35	0	Mpp6
Tbrg1	1.65385e-39	0.202957	0.598	0.458	5.1357e-35	0	Tbrg1
Tmem165	1.69092e-39	0.24877	0.811	0.688	5.25082e-35	0	Tmem165
C1qbp	2.18799e-39	0.200044	0.731	0.584	6.79435e-35	0	C1qbp
Srrm2	2.23539e-39	-0.176828	0.977	0.964	6.94155e-35	0	Srrm2
Pltp	2.31531e-39	-0.390288	0.855	0.832	7.18972e-35	0	Pltp
Tmem206	2.32938e-39	0.261847	0.452	0.335	7.23342e-35	0	Tmem206
Il4ra	2.42861e-39	-0.536293	0.513	0.538	7.54155e-35	0	Il4ra
Tfrc	2.59299e-39	0.258823	0.4	0.293	8.05202e-35	0	Tfrc
Hpse	2.61673e-39	0.290214	0.339	0.24	8.12572e-35	0	Hpse
Fam219a	3.21088e-39	0.244523	0.374	0.266	9.97074e-35	0	Fam219a
Smad7	3.21303e-39	-0.741853	0.358	0.405	9.97741e-35	0	Smad7
Nckap1l	3.37626e-39	0.173895	0.923	0.831	1.04843e-34	0	Nckap1l
Plekhm1	3.41116e-39	-0.907071	0.236	0.299	1.05927e-34	0	Plekhm1
Mrpl57	4.98586e-39	0.181862	0.855	0.735	1.54826e-34	0	Mrpl57
Rab32	5.57765e-39	0.130248	0.796	0.661	1.73203e-34	0	Rab32
Malat1	6.45752e-39	-0.172574	1	1	2.00525e-34	0	Malat1
Gpd2	7.91626e-39	0.194569	0.392	0.28	2.45823e-34	0	Gpd2
Gbe1	7.97647e-39	0.364423	0.309	0.215	2.47693e-34	0	Gbe1
Epsti1	9.01466e-39	-0.331885	0.822	0.799	2.79932e-34	0	Epsti1
Pno1	1.03278e-38	0.242984	0.478	0.355	3.20709e-34	0	Pno1
Arhgap30	1.22693e-38	-0.399801	0.676	0.674	3.81e-34	0	Arhgap30
Tmem9b	1.32541e-38	0.196376	0.782	0.649	4.11579e-34	0	Tmem9b
Rps6ka4	1.56187e-38	0.191325	0.588	0.457	4.85009e-34	0	Rps6ka4
Tgif1	2.08989e-38	-0.45823	0.631	0.639	6.48974e-34	0	Tgif1
Serpine2	2.38355e-38	0.24598	0.399	0.291	7.40163e-34	0	Serpine2
Eml2	2.53296e-38	0.279153	0.335	0.237	7.8656e-34	0	Eml2
Bcl3	3.05647e-38	0.137627	0.655	0.507	9.49127e-34	0	Bcl3
Rhbdd2	3.34204e-38	0.312814	0.299	0.207	1.0378e-33	0	Rhbdd2
Rnf2	4.90473e-38	0.190564	0.472	0.348	1.52307e-33	0	Rnf2
Ak6	5.5801e-38	0.227257	0.547	0.422	1.73279e-33	0	Ak6
Fam213b	6.33372e-38	-0.420833	0.753	0.742	1.96681e-33	0	Fam213b
Sema4d	8.29197e-38	0.142519	0.825	0.705	2.57491e-33	0	Sema4d
Ifi27l2a	8.4811e-38	-0.373581	0.905	0.896	2.63363e-33	0	Ifi27l2a
Hnrnpab	9.08357e-38	0.114038	0.905	0.786	2.82072e-33	0	Hnrnpab
Eif3f	1.18069e-37	-0.171439	0.972	0.963	3.66638e-33	0	Eif3f
Ing4	1.24636e-37	-0.443841	0.623	0.621	3.87031e-33	0	Ing4
Ginm1	1.3123e-37	0.200658	0.553	0.42	4.07508e-33	0	Ginm1
Ift43	1.31682e-37	0.251361	0.398	0.289	4.08911e-33	0	Ift43
Plekhm3	1.96446e-37	0.190498	0.525	0.398	6.10024e-33	0	Plekhm3
Bmt2	2.1907e-37	0.252307	0.411	0.302	6.80278e-33	0	Bmt2
Slc40a1	3.14319e-37	-0.639629	0.61	0.61	9.76055e-33	0	Slc40a1
Pinx1	4.17772e-37	0.349121	0.253	0.171	1.29731e-32	0	Pinx1
Gde1	5.15986e-37	0.1899	0.879	0.767	1.60229e-32	0	Gde1
Ndufc2	5.28696e-37	-0.164845	0.988	0.978	1.64176e-32	0	Ndufc2
Nradd	6.66854e-37	0.386764	0.252	0.171	2.07078e-32	0	Nradd
Bcap29	6.94302e-37	0.209122	0.535	0.405	2.15601e-32	0	Bcap29
Smdt1	7.41061e-37	0.112194	0.995	0.98	2.30122e-32	0	Smdt1
Gatm	7.73163e-37	-0.575112	0.544	0.564	2.4009e-32	0	Gatm
Abhd5	9.1346e-37	0.239435	0.392	0.285	2.83657e-32	0	Abhd5
Hyal2	9.60665e-37	0.291244	0.29	0.201	2.98315e-32	0	Hyal2
Lrrc25	1.14488e-36	-0.259613	0.956	0.941	3.55521e-32	0	Lrrc25
Galnt6	1.1452e-36	0.343135	0.301	0.212	3.55619e-32	0	Galnt6
Slc43a2	1.21014e-36	-0.245436	0.938	0.907	3.75785e-32	0	Slc43a2
Arrdc4	1.28626e-36	0.204359	0.517	0.397	3.99423e-32	0	Arrdc4
Sdhc	1.31602e-36	0.175978	0.881	0.758	4.08663e-32	0	Sdhc
Tmem258	1.56773e-36	0.144958	0.957	0.896	4.86827e-32	0	Tmem258
Baz1b	1.56791e-36	-0.559882	0.468	0.498	4.86882e-32	0	Baz1b
Mapk3	1.59057e-36	-0.218581	0.934	0.908	4.9392e-32	0	Mapk3
Fkbp2	1.92099e-36	0.14025	0.964	0.906	5.96524e-32	0	Fkbp2
Ipo4	2.0241e-36	0.349029	0.265	0.182	6.28543e-32	0	Ipo4
Map4k3	2.14399e-36	0.2262	0.363	0.261	6.65772e-32	0	Map4k3
Igsf8	2.24675e-36	0.236613	0.632	0.505	6.97684e-32	0	Igsf8
Pcmt1	2.35058e-36	0.191285	0.788	0.649	7.29926e-32	0	Pcmt1
Tnfrsf11a	2.47493e-36	0.180457	0.666	0.523	7.68539e-32	0	Tnfrsf11a
Idh3a	2.4913e-36	0.243737	0.345	0.247	7.73622e-32	0	Idh3a
Chd7	2.55871e-36	-0.599639	0.496	0.521	7.94557e-32	0	Chd7
Acsl1	2.79358e-36	0.215797	0.492	0.375	8.67491e-32	0	Acsl1
Atp6v0a1	2.98651e-36	0.206097	0.74	0.605	9.274e-32	0	Atp6v0a1
Akap13	3.06943e-36	0.175374	0.859	0.748	9.5315e-32	0	Akap13
Creld2	3.23492e-36	0.290339	0.359	0.259	1.00454e-31	0	Creld2
Cers2	3.4242e-36	0.171057	0.913	0.808	1.06332e-31	0	Cers2
Prex1	3.64792e-36	-0.409973	0.664	0.656	1.13279e-31	0	Prex1
Aplp2	4.4379e-36	0.151249	0.966	0.898	1.3781e-31	0	Aplp2
Ano6	4.86875e-36	0.223308	0.548	0.422	1.51189e-31	0	Ano6
Ubl4a	5.35093e-36	0.214838	0.562	0.432	1.66162e-31	0	Ubl4a
Snapc2	5.35805e-36	0.289392	0.276	0.189	1.66384e-31	0	Snapc2
Emc4	6.63558e-36	0.190196	0.785	0.651	2.06055e-31	0	Emc4
Dnajc12	6.99683e-36	0.219191	0.414	0.304	2.17273e-31	0	Dnajc12
Rasa2	8.25335e-36	0.17451	0.331	0.232	2.56291e-31	0	Rasa2
Rasgrp3	8.50968e-36	0.254929	0.359	0.26	2.64251e-31	0	Rasgrp3
Ddx39	9.98198e-36	0.179616	0.53	0.399	3.09971e-31	0	Ddx39
Mien1	1.15435e-35	0.151807	0.928	0.831	3.5846e-31	0	Mien1
Evl	1.16225e-35	0.191587	0.847	0.723	3.60914e-31	0	Evl
Tspan17	1.22671e-35	0.182647	0.602	0.469	3.80929e-31	0	Tspan17
Srsf3	1.37609e-35	0.135485	0.949	0.883	4.27317e-31	0	Srsf3
Mrps10	1.43771e-35	0.221527	0.538	0.41	4.46453e-31	0	Mrps10
Mak16	1.52683e-35	0.219152	0.441	0.329	4.74127e-31	0	Mak16
AC149090.1	2.18426e-35	-0.732417	0.364	0.412	6.78277e-31	0	AC149090.1
Grpel1	2.29357e-35	0.183736	0.842	0.73	7.12223e-31	0	Grpel1
Arid4a	2.81287e-35	-0.562926	0.514	0.535	8.73479e-31	0	Arid4a
Hspa13	2.85179e-35	0.193753	0.452	0.336	8.85567e-31	0	Hspa13
Ola1	2.89753e-35	0.187343	0.741	0.594	8.99771e-31	0	Ola1
AB124611	2.93323e-35	-0.664976	0.442	0.47	9.10855e-31	0	AB124611
Cinp	2.9706e-35	0.206777	0.537	0.409	9.22461e-31	0	Cinp
Dek	3.03783e-35	-0.305016	0.873	0.835	9.43338e-31	0	Dek
Tmem59	3.14515e-35	-0.155034	0.981	0.969	9.76665e-31	0	Tmem59
Ptgr1	3.245e-35	0.25854	0.392	0.29	1.00767e-30	0	Ptgr1
Ifi27	3.54079e-35	0.167542	0.92	0.842	1.09952e-30	0	Ifi27
Ass1	4.29491e-35	0.53806	0.279	0.196	1.3337e-30	0	Ass1
Ubash3b	4.59683e-35	0.205919	0.473	0.357	1.42745e-30	0	Ubash3b
Gtpbp4	5.52454e-35	0.167609	0.649	0.507	1.71554e-30	0	Gtpbp4
Cdv3	5.59384e-35	0.172424	0.875	0.777	1.73705e-30	0	Cdv3
Mxd4	6.07956e-35	-0.506333	0.587	0.581	1.88789e-30	0	Mxd4
Celf2	6.30189e-35	-0.329126	0.772	0.737	1.95693e-30	0	Celf2
Tspan4	6.56095e-35	-0.259007	0.857	0.833	2.03737e-30	0	Tspan4
Glrx2	7.461e-35	0.193037	0.72	0.583	2.31687e-30	0	Glrx2
Slirp	7.59228e-35	0.147194	0.946	0.877	2.35763e-30	0	Slirp
Tmem126a	7.62014e-35	0.199006	0.707	0.572	2.36628e-30	0	Tmem126a
Pofut2	7.71607e-35	0.172058	0.732	0.607	2.39607e-30	0	Pofut2
Tgs1	1.01377e-34	-0.502391	0.584	0.587	3.14805e-30	0	Tgs1
Cndp2	1.04759e-34	0.128548	0.976	0.931	3.25309e-30	0	Cndp2
Larp4b	1.05955e-34	0.173293	0.797	0.668	3.29022e-30	0	Larp4b
Arhgap45	1.13897e-34	-0.689356	0.378	0.42	3.53686e-30	0	Arhgap45
Lyst	1.18014e-34	0.214095	0.459	0.346	3.66469e-30	0	Lyst
Prr13	1.63036e-34	0.141185	0.98	0.949	5.06276e-30	0	Prr13
Vwa5a	1.70072e-34	0.169312	0.599	0.461	5.28125e-30	0	Vwa5a
Gorasp2	1.85547e-34	0.189578	0.578	0.445	5.76179e-30	0	Gorasp2
Tomm5	1.95699e-34	0.173784	0.856	0.722	6.07705e-30	0	Tomm5
Timm10	2.23901e-34	0.196909	0.538	0.409	6.9528e-30	0	Timm10
Abcc5	2.85481e-34	0.18505	0.582	0.452	8.86505e-30	0	Abcc5
Bri3bp	2.9078e-34	0.339486	0.252	0.173	9.02959e-30	0	Bri3bp
Atp6v1c1	3.12522e-34	0.177272	0.841	0.713	9.70475e-30	0	Atp6v1c1
Psmd7	3.18394e-34	0.136205	0.944	0.861	9.88709e-30	0	Psmd7
Glmp	3.47746e-34	0.142258	0.969	0.911	1.07986e-29	0	Glmp
Alg3	4.01245e-34	0.300231	0.293	0.207	1.24598e-29	0	Alg3
Swi5	4.20823e-34	0.126125	0.971	0.925	1.30678e-29	0	Swi5
Tmem55b	4.25683e-34	-0.356141	0.691	0.674	1.32187e-29	0	Tmem55b
Atp5b	4.27688e-34	0.102687	0.995	0.98	1.3281e-29	0	Atp5b
Rnf19a	4.48706e-34	0.201604	0.302	0.211	1.39337e-29	0	Rnf19a
Arl11	4.65085e-34	-0.468684	0.605	0.591	1.44423e-29	0	Arl11
Neat1	5.22378e-34	-0.462919	0.701	0.691	1.62214e-29	0	Neat1
Psma7	5.23408e-34	0.101074	0.996	0.982	1.62534e-29	0	Psma7
Rnf14	5.26339e-34	0.16983	0.539	0.413	1.63444e-29	0	Rnf14
Ptpn1	5.99089e-34	-0.23697	0.89	0.875	1.86035e-29	0	Ptpn1
Ppp1r12b	6.28195e-34	0.175451	0.385	0.284	1.95073e-29	0	Ppp1r12b
Fbxl3	6.37831e-34	0.149634	0.612	0.479	1.98066e-29	0	Fbxl3
Mylip	6.82677e-34	-0.552476	0.548	0.565	2.11992e-29	0	Mylip
Hspa9	6.99309e-34	0.191201	0.746	0.616	2.17156e-29	0	Hspa9
Sec61b	7.65134e-34	0.127917	0.982	0.94	2.37597e-29	0	Sec61b
Phb2	8.50345e-34	0.155906	0.905	0.795	2.64058e-29	0	Phb2
Mrpl39	1.06136e-33	0.172932	0.464	0.345	3.29583e-29	0	Mrpl39
Atad2	1.11527e-33	-1.01161	0.22	0.275	3.46325e-29	0	Atad2
Mydgf	1.24217e-33	0.165626	0.905	0.795	3.85732e-29	0	Mydgf
Plp2	1.33367e-33	0.258093	0.303	0.216	4.14145e-29	0	Plp2
Iah1	1.53752e-33	0.177603	0.819	0.696	4.77446e-29	0	Iah1
Sh2b2	1.57732e-33	0.106775	0.37	0.264	4.89805e-29	0	Sh2b2
Plxnd1	2.50207e-33	0.242628	0.392	0.289	7.76969e-29	0	Plxnd1
Ubtd1	2.7897e-33	-0.436132	0.592	0.593	8.66285e-29	0	Ubtd1
Impdh1	2.98724e-33	0.30987	0.261	0.182	9.27627e-29	0	Impdh1
Arhgef3	3.1832e-33	0.124398	0.356	0.252	9.88478e-29	0	Arhgef3
Atp2a2	3.39862e-33	0.177228	0.663	0.528	1.05537e-28	0	Atp2a2
Cox17	5.7979e-33	0.159401	0.87	0.764	1.80042e-28	0	Cox17
Rbm7	5.81405e-33	0.136427	0.788	0.662	1.80544e-28	0	Rbm7
Blcap	6.23561e-33	0.178562	0.483	0.367	1.93634e-28	0	Blcap
Hypk	6.4015e-33	0.179712	0.666	0.531	1.98786e-28	0	Hypk
Cox6a2	7.18524e-33	0.301634	0.267	0.187	2.23123e-28	0	Cox6a2
Tmed9	7.47359e-33	0.119465	0.979	0.936	2.32077e-28	0	Tmed9
Polr2g	8.04111e-33	0.162991	0.848	0.718	2.49701e-28	0	Polr2g
Etv5	1.02752e-32	0.311188	0.258	0.179	3.19076e-28	0	Etv5
Yrdc	1.3183e-32	0.173487	0.49	0.372	4.09373e-28	0	Yrdc
Bccip	1.31931e-32	0.198441	0.61	0.484	4.09685e-28	0	Bccip
Cyc1	1.33953e-32	0.158321	0.893	0.789	4.15964e-28	0	Cyc1
Polr3d	1.36671e-32	0.265549	0.282	0.198	4.24404e-28	0	Polr3d
Ccl2	1.37801e-32	0.358278	0.3	0.217	4.27914e-28	0	Ccl2
Ctla2a	1.5018e-32	0.211458	0.848	0.754	4.66353e-28	0	Ctla2a
Gtf2f1	1.69061e-32	0.158362	0.604	0.469	5.24986e-28	0	Gtf2f1
Mphosph6	1.89225e-32	0.22707	0.399	0.297	5.876e-28	0	Mphosph6
Zdhhc18	1.90554e-32	0.226252	0.28	0.196	5.91727e-28	0	Zdhhc18
Romo1	2.12525e-32	0.119074	0.985	0.945	6.59954e-28	0	Romo1
Slc7a7	2.25166e-32	0.123376	0.75	0.632	6.99207e-28	0	Slc7a7
Sumf2	2.31899e-32	0.215258	0.411	0.307	7.20117e-28	0	Sumf2
Phb	2.50242e-32	0.202946	0.487	0.369	7.77076e-28	0	Phb
Ywhag	2.61214e-32	0.153178	0.887	0.783	8.11147e-28	0	Ywhag
Edem1	2.91367e-32	0.163308	0.757	0.622	9.04782e-28	0	Edem1
Nup54	2.94169e-32	0.234422	0.321	0.231	9.13484e-28	0	Nup54
Eef1g	3.46994e-32	0.135592	0.967	0.906	1.07752e-27	0	Eef1g
Zcchc6	3.49711e-32	-0.38255	0.698	0.685	1.08596e-27	0	Zcchc6
Wdr83os	3.65258e-32	0.134554	0.937	0.864	1.13423e-27	0	Wdr83os
Abi3	4.17254e-32	-0.822385	0.255	0.31	1.2957e-27	0	Abi3
Acvrl1	4.5602e-32	0.227337	0.4	0.298	1.41608e-27	0	Acvrl1
Srsf7	5.67618e-32	0.12435	0.668	0.52	1.76262e-27	0	Srsf7
Mgat5	6.54662e-32	0.199666	0.579	0.456	2.03292e-27	0	Mgat5
Tmem106a	6.8981e-32	0.145098	0.942	0.85	2.14207e-27	0	Tmem106a
Snx3	7.02674e-32	0.109668	0.992	0.97	2.18201e-27	0	Snx3
Mgat4b	7.53888e-32	0.18241	0.715	0.586	2.34105e-27	0	Mgat4b
Gtf2h5	7.6714e-32	0.149121	0.909	0.8	2.3822e-27	0	Gtf2h5
Acbd3	8.59918e-32	0.159156	0.81	0.696	2.6703e-27	0	Acbd3
Ttyh2	8.66816e-32	0.185473	0.432	0.325	2.69172e-27	0	Ttyh2
Rbx1	9.578e-32	0.10001	0.994	0.98	2.97426e-27	0	Rbx1
Vma21	9.91941e-32	0.172608	0.667	0.531	3.08027e-27	0	Vma21
Asb6	1.03444e-31	0.202936	0.356	0.26	3.21225e-27	0	Asb6
Hnrnpdl	1.07193e-31	0.165721	0.804	0.679	3.32868e-27	0	Hnrnpdl
Psmd6	1.14295e-31	0.162428	0.855	0.744	3.54919e-27	0	Psmd6
Eno1	1.56102e-31	0.156671	0.871	0.751	4.84742e-27	0	Eno1
Otud7b	1.85673e-31	0.266643	0.256	0.179	5.7657e-27	0	Otud7b
Nras	2.0292e-31	0.169228	0.796	0.661	6.30127e-27	0	Nras
Med29	2.2917e-31	0.156479	0.799	0.683	7.11643e-27	0	Med29
Ptprc	2.83764e-31	-0.260214	0.932	0.913	8.81173e-27	0	Ptprc
Tlr13	2.9895e-31	0.182	0.594	0.464	9.28331e-27	0	Tlr13
Lactb	3.26376e-31	0.187541	0.674	0.541	1.0135e-26	0	Lactb
Tpgs2	3.413e-31	0.253447	0.335	0.245	1.05984e-26	0	Tpgs2
Txnl4a	3.8851e-31	0.174728	0.631	0.497	1.20644e-26	0	Txnl4a
Atp1a3	3.88701e-31	0.223083	0.376	0.28	1.20703e-26	0	Atp1a3
Cisd1	4.04466e-31	0.154401	0.659	0.515	1.25599e-26	0	Cisd1
Cd53	4.58085e-31	0.115794	0.99	0.962	1.42249e-26	0	Cd53
Prkrip1	4.61914e-31	0.173892	0.461	0.348	1.43438e-26	0	Prkrip1
Myl12b	4.76588e-31	-0.151893	0.98	0.962	1.47995e-26	0	Myl12b
3110040N11Rik	4.86838e-31	0.242493	0.264	0.184	1.51178e-26	0	3110040N11Rik
Cpne2	7.36531e-31	0.27738	0.322	0.236	2.28715e-26	0	Cpne2
Eif1a	7.77121e-31	0.153205	0.712	0.575	2.41319e-26	0	Eif1a
Slc24a5	8.54439e-31	0.300966	0.292	0.211	2.65329e-26	0	Slc24a5
Ndufb2	9.16562e-31	0.150061	0.892	0.779	2.8462e-26	0	Ndufb2
Ccdc71l	9.17653e-31	0.108541	0.789	0.668	2.84959e-26	0	Ccdc71l
Nfe2l1	1.02024e-30	0.167037	0.784	0.666	3.16815e-26	0	Nfe2l1
Lmna	1.05109e-30	0.144851	0.87	0.752	3.26395e-26	0	Lmna
Minpp1	1.07981e-30	0.217658	0.374	0.277	3.35314e-26	0	Minpp1
Dnajc25	1.275e-30	0.205369	0.366	0.271	3.95927e-26	0	Dnajc25
Riok3	1.28298e-30	0.148113	0.853	0.739	3.98405e-26	0	Riok3
Hacd2	1.321e-30	0.176968	0.533	0.412	4.10212e-26	0	Hacd2
D10Wsu102e	1.47822e-30	0.204104	0.374	0.279	4.59032e-26	0	D10Wsu102e
Atp6ap2	1.48583e-30	0.146684	0.933	0.842	4.61396e-26	0	Atp6ap2
Crbn	1.73285e-30	0.168727	0.44	0.33	5.38103e-26	0	Crbn
Ppm1b	1.76506e-30	0.140192	0.402	0.298	5.48105e-26	0	Ppm1b
Tomm40	1.85614e-30	0.171604	0.653	0.518	5.76386e-26	0	Tomm40
Uqcr10	2.1628e-30	0.103523	0.995	0.972	6.71614e-26	0	Uqcr10
Pla2g12a	2.48219e-30	0.246611	0.309	0.224	7.70796e-26	0	Pla2g12a
Elk3	2.78639e-30	0.147954	0.678	0.546	8.65258e-26	0	Elk3
Fbxo22	2.95411e-30	0.163829	0.606	0.48	9.17339e-26	0	Fbxo22
Cdk18	3.76829e-30	0.31282	0.254	0.18	1.17017e-25	0	Cdk18
Prmt1	3.84323e-30	0.158459	0.762	0.619	1.19344e-25	0	Prmt1
Atp5f1	4.20146e-30	0.106428	0.991	0.966	1.30468e-25	0	Atp5f1
N6amt1	4.34306e-30	0.14878	0.606	0.471	1.34865e-25	0	N6amt1
Rpn1	5.3906e-30	0.175189	0.797	0.664	1.67394e-25	0	Rpn1
Wdr11	5.80769e-30	0.217782	0.366	0.27	1.80346e-25	0	Wdr11
Tjap1	6.05091e-30	0.165939	0.255	0.176	1.87899e-25	0	Tjap1
Bop1	6.05136e-30	0.247552	0.321	0.236	1.87913e-25	0	Bop1
Dazap2	6.55107e-30	-0.173777	0.961	0.942	2.03431e-25	0	Dazap2
Psmc4	7.65788e-30	0.15806	0.86	0.755	2.378e-25	0	Psmc4
Hsp90b1	9.26786e-30	0.130929	0.988	0.964	2.87795e-25	0	Hsp90b1
Timm8b	1.03338e-29	0.158828	0.873	0.765	3.20895e-25	0	Timm8b
Eef1akmt1	1.03451e-29	0.173637	0.609	0.482	3.21247e-25	0	Eef1akmt1
Tmem183a	1.12034e-29	0.167686	0.427	0.322	3.47901e-25	0	Tmem183a
Rab6a	1.12566e-29	0.152955	0.684	0.554	3.49553e-25	0	Rab6a
Mrpl12	1.5508e-29	0.139875	0.796	0.652	4.8157e-25	0	Mrpl12
45352	1.84025e-29	-0.613114	0.413	0.45	5.71451e-25	0	45352
Cd300ld	2.5346e-29	0.182863	0.547	0.432	7.87069e-25	0	Cd300ld
Pin1	2.66184e-29	0.160264	0.823	0.694	8.26582e-25	0	Pin1
Sec23ip	2.92081e-29	0.167651	0.307	0.219	9.07e-25	0	Sec23ip
Itgb1	2.98557e-29	0.13686	0.962	0.902	9.27111e-25	0	Itgb1
Dusp23	3.07791e-29	0.332522	0.265	0.191	9.55783e-25	0	Dusp23
Mrpl33	3.30642e-29	0.137303	0.945	0.865	1.02674e-24	0	Mrpl33
Usf2	3.32116e-29	-0.313212	0.724	0.704	1.03132e-24	0	Usf2
Pdcd5	3.33763e-29	0.127612	0.925	0.849	1.03643e-24	0	Pdcd5
Tsc22d1	3.39911e-29	0.181028	0.305	0.219	1.05552e-24	0	Tsc22d1
Svbp	3.65326e-29	-0.273432	0.868	0.842	1.13445e-24	0	Svbp
Kdm7a	4.21825e-29	0.151334	0.618	0.494	1.30989e-24	0	Kdm7a
Zfp593	4.21926e-29	0.175902	0.394	0.296	1.31021e-24	0	Zfp593
Supt4a	4.28731e-29	-0.206404	0.93	0.909	1.33134e-24	0	Supt4a
Usp16	4.73836e-29	0.150396	0.564	0.441	1.4714e-24	0	Usp16
Vav1	4.78859e-29	-0.338086	0.754	0.728	1.487e-24	0	Vav1
Ldhb	5.98564e-29	-0.363818	0.77	0.743	1.85872e-24	0	Ldhb
Cldnd1	6.09041e-29	0.145674	0.501	0.386	1.89126e-24	0	Cldnd1
Gas2l1	6.45363e-29	0.170557	0.441	0.335	2.00405e-24	0	Gas2l1
Naa20	6.61126e-29	0.160756	0.75	0.611	2.05299e-24	0	Naa20
Slc9a9	6.75045e-29	-0.71237	0.343	0.379	2.09622e-24	0	Slc9a9
Mrps18b	6.90216e-29	0.179936	0.537	0.42	2.14333e-24	0	Mrps18b
Meis3	7.06057e-29	0.167781	0.435	0.33	2.19252e-24	0	Meis3
Mrto4	7.22266e-29	0.170247	0.456	0.349	2.24285e-24	0	Mrto4
Capzb	7.40738e-29	-0.124177	0.99	0.982	2.30021e-24	0	Capzb
Crtc2	7.61895e-29	0.176018	0.272	0.191	2.36591e-24	0	Crtc2
Adam10	7.73669e-29	-0.344893	0.707	0.685	2.40247e-24	0	Adam10
Slc35c2	8.59633e-29	0.1833	0.456	0.35	2.66942e-24	0	Slc35c2
Bud23	8.96676e-29	0.17564	0.511	0.393	2.78445e-24	0	Bud23
Slc31a1	8.99521e-29	0.113322	0.849	0.75	2.79328e-24	0	Slc31a1
1810058I24Rik	9.16257e-29	0.120511	0.978	0.923	2.84525e-24	0	1810058I24Rik
Bak1	9.32353e-29	0.169727	0.615	0.494	2.89524e-24	0	Bak1
Cd33	9.76701e-29	0.202064	0.265	0.187	3.03295e-24	0	Cd33
Rnh1	1.28633e-28	0.133495	0.965	0.907	3.99444e-24	0	Rnh1
Myh9	1.36439e-28	-0.288819	0.794	0.769	4.23685e-24	0	Myh9
Eif4a2	1.37156e-28	-0.312402	0.731	0.707	4.2591e-24	0	Eif4a2
Mertk	1.44659e-28	-0.543813	0.495	0.506	4.4921e-24	0	Mertk
Fcna	1.62195e-28	0.140055	0.377	0.284	5.03664e-24	0	Fcna
Ptpn9	1.8135e-28	0.180319	0.331	0.243	5.63147e-24	0	Ptpn9
Gosr2	1.94228e-28	0.144953	0.526	0.407	6.03135e-24	0	Gosr2
Ppp2cb	1.96674e-28	0.162094	0.378	0.282	6.10733e-24	0	Ppp2cb
St13	2.01262e-28	0.143065	0.923	0.822	6.2498e-24	0	St13
Pfdn4	2.12989e-28	0.160406	0.43	0.326	6.61394e-24	0	Pfdn4
Ddx21	2.20738e-28	0.132719	0.493	0.377	6.85459e-24	0	Ddx21
Qk	2.30031e-28	-0.217265	0.91	0.873	7.14315e-24	0	Qk
Fbxo42	2.41333e-28	0.221777	0.259	0.184	7.4941e-24	0	Fbxo42
Mrpl42	2.47446e-28	0.149625	0.866	0.748	7.68395e-24	0	Mrpl42
Mllt6	2.82064e-28	0.103633	0.461	0.349	8.75892e-24	0	Mllt6
Zmpste24	3.92937e-28	0.171988	0.404	0.305	1.22019e-23	0	Zmpste24
Fuca2	3.99238e-28	0.169028	0.689	0.554	1.23975e-23	0	Fuca2
Erlin2	4.29826e-28	0.203138	0.398	0.303	1.33474e-23	0	Erlin2
Clptm1l	4.36768e-28	0.156715	0.84	0.719	1.3563e-23	0	Clptm1l
Nceh1	4.42483e-28	0.108846	0.882	0.748	1.37404e-23	0	Nceh1
Agpat2	4.7138e-28	0.189464	0.403	0.307	1.46377e-23	0	Agpat2
Plekhn1	4.95429e-28	0.213543	0.291	0.211	1.53846e-23	0	Plekhn1
Stx6	5.85731e-28	0.115826	0.648	0.522	1.81887e-23	0	Stx6
Fam162a	6.12561e-28	0.169023	0.638	0.508	1.90219e-23	0	Fam162a
Calu	6.19654e-28	0.158946	0.522	0.403	1.92421e-23	0	Calu
Cd200r4	6.4751e-28	0.174711	0.352	0.262	2.01071e-23	0	Cd200r4
Usp50	7.08376e-28	0.245179	0.255	0.181	2.19972e-23	0	Usp50
Slc7a8	7.19319e-28	0.144714	0.84	0.732	2.2337e-23	0	Slc7a8
Kif5b	7.48751e-28	0.121927	0.943	0.879	2.3251e-23	0	Kif5b
Isg15	7.87524e-28	-0.139111	0.883	0.791	2.4455e-23	0	Isg15
Plxna1	8.41678e-28	0.18012	0.304	0.221	2.61366e-23	0	Plxna1
Rraga	8.55387e-28	0.168824	0.655	0.531	2.65623e-23	0	Rraga
Rex1bd	8.67181e-28	0.130702	0.944	0.859	2.69286e-23	0	Rex1bd
Map2k2	1.23281e-27	0.126431	0.935	0.853	3.82824e-23	0	Map2k2
Vti1b	1.65683e-27	0.14753	0.836	0.715	5.14497e-23	0	Vti1b
Srsf5	1.7506e-27	-0.171161	0.982	0.967	5.43613e-23	0	Srsf5
Ppa1	2.08196e-27	0.198652	0.277	0.199	6.46512e-23	0	Ppa1
Ubald1	2.14121e-27	-0.454641	0.546	0.549	6.64909e-23	0	Ubald1
Ddx5	2.28114e-27	-0.138338	0.997	0.997	7.08363e-23	0	Ddx5
Iars2	2.28918e-27	0.191347	0.397	0.299	7.10859e-23	0	Iars2
Farsb	2.31519e-27	0.173641	0.435	0.332	7.18936e-23	0	Farsb
Ube2j2	2.48838e-27	0.141402	0.748	0.622	7.72716e-23	0	Ube2j2
Utp11	2.62023e-27	0.135018	0.868	0.76	8.13659e-23	0	Utp11
Mapre2	2.93349e-27	0.150405	0.64	0.522	9.10936e-23	0	Mapre2
Xrn2	3.23547e-27	-0.267993	0.799	0.764	1.00471e-22	0	Xrn2
Gga2	3.53383e-27	0.15489	0.519	0.404	1.09736e-22	0	Gga2
Acsl4	4.23011e-27	0.127328	0.433	0.328	1.31358e-22	0	Acsl4
Piezo1	4.49005e-27	0.202608	0.499	0.392	1.39429e-22	0	Piezo1
Cpd	4.6163e-27	0.117054	0.946	0.879	1.4335e-22	0	Cpd
Vcp	4.72998e-27	0.106928	0.986	0.947	1.4688e-22	0	Vcp
mt-Atp6	4.73268e-27	-0.174704	0.991	0.989	1.46964e-22	0	mt-Atp6
Rabgef1	6.26997e-27	0.127698	0.414	0.313	1.94701e-22	0	Rabgef1
Pip5k1c	6.47138e-27	0.144123	0.592	0.472	2.00956e-22	0	Pip5k1c
Zfp90	6.54827e-27	-0.810385	0.219	0.268	2.03343e-22	0	Zfp90
Snx12	7.31418e-27	0.153818	0.539	0.421	2.27127e-22	0	Snx12
Mrpl55	7.64497e-27	0.164943	0.627	0.5	2.37399e-22	0	Mrpl55
Usp14	8.76972e-27	0.166872	0.685	0.552	2.72326e-22	0	Usp14
Ube2a	1.0472e-26	0.133063	0.883	0.774	3.25188e-22	0	Ube2a
Mrps6	1.09219e-26	0.177972	0.343	0.256	3.39159e-22	0	Mrps6
Ptges2	1.21855e-26	0.206181	0.286	0.208	3.78397e-22	0	Ptges2
Polr2k	1.23676e-26	0.136463	0.875	0.77	3.8405e-22	0	Polr2k
Fcgr3	1.23718e-26	-0.211771	0.972	0.963	3.84182e-22	0	Fcgr3
Ncf1	1.45172e-26	-0.315595	0.909	0.895	4.50802e-22	0	Ncf1
Rab7	1.45897e-26	0.109973	0.975	0.932	4.53055e-22	0	Rab7
Dtx4	1.49922e-26	0.160947	0.424	0.326	4.65552e-22	0	Dtx4
Itgav	1.54954e-26	0.165266	0.737	0.63	4.81179e-22	0	Itgav
Snrpa1	1.65312e-26	0.114846	0.618	0.487	5.13344e-22	0	Snrpa1
Klf6	1.68686e-26	-0.342062	0.911	0.898	5.2382e-22	0	Klf6
Rad23a	1.72212e-26	0.16037	0.73	0.601	5.34769e-22	0	Rad23a
Dync1li1	1.83613e-26	0.134859	0.56	0.439	5.70174e-22	0	Dync1li1
Eif2b5	1.83665e-26	0.176605	0.395	0.3	5.70336e-22	0	Eif2b5
Gipc1	1.88284e-26	0.154686	0.693	0.56	5.84678e-22	0	Gipc1
Acot9	1.89338e-26	0.126365	0.612	0.491	5.87951e-22	0	Acot9
Mettl1	2.03192e-26	0.243621	0.266	0.193	6.30972e-22	0	Mettl1
Nsun2	2.20406e-26	0.160831	0.426	0.325	6.84427e-22	0	Nsun2
Rab11b	2.2119e-26	-0.242967	0.821	0.792	6.8686e-22	0	Rab11b
Stau1	2.32065e-26	0.131186	0.426	0.323	7.20633e-22	0	Stau1
Hmox2	2.33504e-26	-0.202558	0.873	0.829	7.25101e-22	0	Hmox2
Fam133b	2.55112e-26	0.161049	0.556	0.44	7.922e-22	0	Fam133b
Mbnl1	2.63258e-26	-0.232258	0.872	0.823	8.17494e-22	0	Mbnl1
Sec23b	2.68704e-26	0.161725	0.372	0.28	8.34406e-22	0	Sec23b
Ier5	2.96388e-26	-0.317876	0.851	0.826	9.20375e-22	0	Ier5
Use1	3.01084e-26	-0.166247	0.944	0.917	9.34956e-22	0	Use1
Itgal	3.08552e-26	-0.678574	0.467	0.482	9.58147e-22	0	Itgal
Psmb7	3.16472e-26	0.142703	0.869	0.76	9.82742e-22	0	Psmb7
Fem1b	3.66414e-26	0.146122	0.413	0.316	1.13783e-21	0	Fem1b
Tm2d3	3.84091e-26	0.152866	0.639	0.509	1.19272e-21	0	Tm2d3
Snhg6	4.70539e-26	0.148477	0.533	0.417	1.46116e-21	0	Snhg6
Ube2l6	5.03404e-26	0.123529	0.555	0.436	1.56322e-21	0	Ube2l6
Prkcb	5.42299e-26	-0.645712	0.396	0.423	1.684e-21	0	Prkcb
Snx9	5.97976e-26	0.140777	0.691	0.566	1.85689e-21	0	Snx9
Mrps25	6.09395e-26	0.143973	0.6	0.472	1.89236e-21	0	Mrps25
H13	6.50833e-26	0.151947	0.719	0.595	2.02103e-21	0	H13
Spsb1	6.61531e-26	-0.523668	0.436	0.465	2.05425e-21	0	Spsb1
Syncrip	7.62777e-26	0.133785	0.668	0.532	2.36865e-21	0	Syncrip
Cpne8	8.19669e-26	0.186739	0.367	0.278	2.54532e-21	0	Cpne8
Mul1	9.24036e-26	0.116551	0.394	0.297	2.86941e-21	0	Mul1
Nbn	9.30783e-26	0.159642	0.295	0.216	2.89036e-21	0	Nbn
Atxn3	9.65674e-26	0.118011	0.481	0.371	2.99871e-21	0	Atxn3
Spcs3	1.03018e-25	0.134417	0.477	0.367	3.19902e-21	0	Spcs3
Sptan1	1.11907e-25	0.124802	0.479	0.37	3.47504e-21	0	Sptan1
Plxna4os1	1.1639e-25	-0.535995	0.492	0.501	3.61427e-21	0	Plxna4os1
Tm2d2	1.17362e-25	-0.202886	0.888	0.856	3.64444e-21	0	Tm2d2
Coq2	1.19335e-25	0.167981	0.325	0.241	3.70571e-21	0	Coq2
Rab11a	1.26207e-25	0.112907	0.949	0.879	3.91912e-21	0	Rab11a
Fabp7	1.40243e-25	0.241299	0.352	0.266	4.35497e-21	0	Fabp7
Crebrf	1.5529e-25	-0.675786	0.371	0.399	4.82223e-21	0	Crebrf
Cops5	1.57916e-25	0.151248	0.808	0.681	4.90377e-21	0	Cops5
Ube2z	1.61135e-25	0.111965	0.563	0.447	5.00372e-21	0	Ube2z
Xlr	1.69126e-25	0.119034	0.554	0.441	5.25187e-21	0	Xlr
1810022K09Rik	2.3045e-25	0.151012	0.743	0.621	7.15616e-21	0	1810022K09Rik
Hmbs	2.58436e-25	0.163523	0.472	0.368	8.0252e-21	0	Hmbs
Parl	2.7938e-25	0.134846	0.678	0.551	8.67558e-21	0	Parl
Arl2	2.98294e-25	0.158421	0.568	0.451	9.26293e-21	0	Arl2
Atrx	3.04329e-25	-0.295877	0.733	0.709	9.45033e-21	0	Atrx
Ppp1ca	3.26619e-25	-0.107823	0.993	0.981	1.01425e-20	0	Ppp1ca
Dnm1l	3.50166e-25	0.158216	0.435	0.336	1.08737e-20	0	Dnm1l
Cct2	3.64379e-25	0.127586	0.915	0.835	1.13151e-20	0	Cct2
Chmp1b	3.8882e-25	0.120133	0.585	0.465	1.2074e-20	0	Chmp1b
Npm3	4.71943e-25	0.140813	0.411	0.314	1.46553e-20	0	Npm3
Trim35	5.15415e-25	0.146028	0.623	0.505	1.60052e-20	0	Trim35
Lxn	5.56687e-25	0.14817	0.556	0.44	1.72868e-20	0	Lxn
Sac3d1	5.72695e-25	0.223951	0.256	0.186	1.77839e-20	0	Sac3d1
Slc4a2	6.0985e-25	0.132628	0.387	0.294	1.89377e-20	0	Slc4a2
Psmd5	6.17107e-25	0.182364	0.373	0.283	1.9163e-20	0	Psmd5
45544	6.35168e-25	0.164267	0.461	0.361	1.97239e-20	0	45544
9130401M01Rik	7.06645e-25	0.146962	0.489	0.382	2.19434e-20	0	9130401M01Rik
Dlgap4	8.08218e-25	0.127158	0.731	0.608	2.50976e-20	0	Dlgap4
Eif3b	8.57973e-25	0.151656	0.708	0.582	2.66426e-20	0	Eif3b
Osbpl8	8.74545e-25	0.136733	0.735	0.603	2.71573e-20	0	Osbpl8
Gpn2	8.76931e-25	0.19987	0.253	0.184	2.72313e-20	0	Gpn2
Psmd4	8.84267e-25	0.124686	0.946	0.881	2.74591e-20	0	Psmd4
Vps13c	9.87594e-25	0.172537	0.38	0.291	3.06677e-20	0	Vps13c
Gamt	1.02119e-24	0.159903	0.584	0.465	3.17111e-20	0	Gamt
Ebna1bp2	1.11271e-24	0.147944	0.529	0.416	3.45528e-20	0	Ebna1bp2
Yif1a	1.17162e-24	0.132906	0.672	0.541	3.63824e-20	0	Yif1a
Dera	1.21732e-24	0.147542	0.62	0.498	3.78014e-20	0	Dera
Fkbp1a	1.28934e-24	0.138928	0.836	0.716	4.00377e-20	0	Fkbp1a
Znhit1	1.31825e-24	0.139214	0.887	0.773	4.09356e-20	0	Znhit1
Hmgcr	1.58036e-24	0.122747	0.636	0.519	4.90751e-20	0	Hmgcr
Tmem170b	1.65959e-24	0.111777	0.309	0.227	5.15352e-20	0	Tmem170b
Nipsnap3b	1.69766e-24	0.149577	0.712	0.585	5.27174e-20	0	Nipsnap3b
Lig1	1.89738e-24	-1.10112	0.234	0.272	5.89194e-20	0	Lig1
Atic	2.04204e-24	0.166153	0.419	0.323	6.34115e-20	0	Atic
Etv3	2.04722e-24	0.106483	0.602	0.493	6.35724e-20	0	Etv3
Atxn7l3b	2.24339e-24	-0.217905	0.857	0.819	6.96639e-20	0	Atxn7l3b
Agfg1	2.26482e-24	0.121321	0.416	0.32	7.03294e-20	0	Agfg1
Wnk1	2.32964e-24	-0.21493	0.872	0.838	7.23425e-20	0	Wnk1
Rab21	2.35142e-24	0.140774	0.769	0.643	7.30186e-20	0	Rab21
Ptk2b	2.35177e-24	0.134161	0.63	0.508	7.30295e-20	0	Ptk2b
Tns3	2.35236e-24	0.139924	0.779	0.651	7.3048e-20	0	Tns3
Faim	2.59912e-24	0.132879	0.653	0.526	8.07106e-20	0	Faim
Prnp	2.68896e-24	0.152363	0.302	0.225	8.35003e-20	0	Prnp
Slc39a7	2.76991e-24	0.13595	0.605	0.488	8.6014e-20	0	Slc39a7
Kpna4	2.93059e-24	-0.436573	0.552	0.555	9.10036e-20	0	Kpna4
Coa3	2.93094e-24	0.129506	0.911	0.806	9.10143e-20	0	Coa3
Numa1	3.00132e-24	-0.416983	0.555	0.554	9.32e-20	0	Numa1
Lrp6	3.08044e-24	-0.539886	0.468	0.478	9.5657e-20	0	Lrp6
Chchd1	3.47204e-24	0.140488	0.855	0.749	1.07817e-19	0	Chchd1
Mcub	3.56622e-24	0.1182	0.399	0.306	1.10742e-19	0	Mcub
Memo1	3.56839e-24	0.15323	0.374	0.283	1.10809e-19	0	Memo1
Fggy	3.57316e-24	0.141254	0.346	0.26	1.10957e-19	0	Fggy
Cotl1	4.47462e-24	-0.120945	0.995	0.986	1.3895e-19	0	Cotl1
2210016F16Rik	4.82641e-24	0.143187	0.541	0.423	1.49875e-19	0	2210016F16Rik
Myo1f	5.61271e-24	0.136901	0.883	0.777	1.74291e-19	0	Myo1f
Dync1i2	5.85204e-24	0.109544	0.945	0.879	1.81724e-19	0	Dync1i2
Zswim7	6.09987e-24	0.111784	0.454	0.352	1.89419e-19	0	Zswim7
Arpc4	6.22258e-24	-0.133949	0.975	0.952	1.9323e-19	0	Arpc4
Zdhhc14	7.1234e-24	-0.404285	0.611	0.604	2.21203e-19	0	Zdhhc14
Magt1	8.36314e-24	0.118969	0.688	0.555	2.59701e-19	0	Magt1
Ecm1	1.05243e-23	0.130725	0.716	0.592	3.2681e-19	0	Ecm1
Mfhas1	1.18991e-23	0.126738	0.435	0.338	3.69502e-19	0	Mfhas1
Clstn1	1.21881e-23	0.145258	0.312	0.233	3.78477e-19	0	Clstn1
Fam49b	1.26535e-23	-0.252415	0.829	0.789	3.9293e-19	0	Fam49b
Gna15	1.43753e-23	-0.662078	0.303	0.343	4.46396e-19	0	Gna15
Dpy30	1.4625e-23	0.129446	0.69	0.552	4.54151e-19	0	Dpy30
Prmt2	1.51793e-23	0.151758	0.311	0.233	4.71363e-19	0	Prmt2
Srd5a3	1.53961e-23	0.146294	0.576	0.462	4.78095e-19	0	Srd5a3
2410004B18Rik	1.66376e-23	0.121372	0.554	0.441	5.16647e-19	0	2410004B18Rik
Ubqln1	1.67253e-23	0.128581	0.542	0.429	5.1937e-19	0	Ubqln1
Bag1	1.73218e-23	0.100028	0.971	0.922	5.37894e-19	0	Bag1
Pmpca	2.09088e-23	0.122663	0.474	0.369	6.49282e-19	0	Pmpca
Got1	2.2886e-23	-0.380539	0.764	0.729	7.1068e-19	0	Got1
Lix1l	2.33467e-23	0.210898	0.268	0.197	7.24986e-19	0	Lix1l
Tecr	2.65138e-23	-0.150382	0.954	0.927	8.23333e-19	0	Tecr
Surf4	2.72395e-23	0.125558	0.863	0.763	8.45868e-19	0	Surf4
Rtcb	2.78559e-23	-0.313003	0.707	0.676	8.6501e-19	0	Rtcb
Trap1	2.82647e-23	0.159128	0.435	0.338	8.77704e-19	0	Trap1
Abcd3	3.03472e-23	0.16596	0.358	0.274	9.42372e-19	0	Abcd3
Tatdn2	3.20087e-23	0.136	0.458	0.359	9.93966e-19	0	Tatdn2
Dcun1d5	3.25022e-23	0.131252	0.766	0.654	1.00929e-18	0	Dcun1d5
Pgd	3.52112e-23	0.127781	0.975	0.934	1.09341e-18	0	Pgd
Ndufs6	3.61894e-23	0.114198	0.941	0.863	1.12379e-18	0	Ndufs6
Lfng	3.70262e-23	-0.576705	0.368	0.399	1.14977e-18	0	Lfng
Psmc6	3.76285e-23	0.127135	0.847	0.74	1.16848e-18	0	Psmc6
Lsm7	4.38557e-23	0.127548	0.691	0.561	1.36185e-18	0	Lsm7
Lrp12	4.75071e-23	0.232652	0.257	0.189	1.47524e-18	0	Lrp12
Ccl5	4.76267e-23	-0.471664	0.625	0.512	1.47895e-18	0	Ccl5
Cebpzos	5.66867e-23	-0.354386	0.69	0.662	1.76029e-18	0	Cebpzos
Zbtb4	6.34165e-23	-0.571986	0.395	0.418	1.96927e-18	0	Zbtb4
Arhgdib	6.82634e-23	-0.123653	0.997	0.994	2.11978e-18	0	Arhgdib
Cmtm7	6.88257e-23	-0.244848	0.853	0.809	2.13724e-18	0	Cmtm7
Dld	9.43752e-23	0.132345	0.616	0.492	2.93063e-18	0	Dld
Mrps36	9.52757e-23	0.127589	0.853	0.734	2.9586e-18	0	Mrps36
Bag3	1.02666e-22	0.123173	0.423	0.327	3.18808e-18	0	Bag3
H2-M3	1.15055e-22	0.129886	0.714	0.597	3.5728e-18	0	H2-M3
Chpf2	1.23103e-22	0.141527	0.383	0.294	3.82273e-18	0	Chpf2
Mdm2	1.28639e-22	0.151591	0.731	0.615	3.99461e-18	0	Mdm2
Ltv1	1.42069e-22	0.12688	0.324	0.243	4.41168e-18	0	Ltv1
Tmem167	1.45243e-22	0.118758	0.905	0.821	4.51023e-18	0	Tmem167
Camk1d	1.46329e-22	-0.616294	0.385	0.408	4.54395e-18	0	Camk1d
Cacybp	1.53912e-22	0.123087	0.777	0.645	4.77942e-18	0	Cacybp
Zfp652	1.60107e-22	-0.627494	0.304	0.342	4.9718e-18	0	Zfp652
Atp5g3	1.62494e-22	0.102759	0.955	0.885	5.04594e-18	0	Atp5g3
Pmpcb	1.63373e-22	0.139286	0.603	0.485	5.07322e-18	0	Pmpcb
Apex1	1.71559e-22	0.117051	0.564	0.447	5.32743e-18	0	Apex1
Polr1c	1.75907e-22	0.112387	0.352	0.265	5.46245e-18	0	Polr1c
Dlat	1.80559e-22	0.149125	0.363	0.278	5.60691e-18	0	Dlat
Gbp2	1.87876e-22	-0.181837	0.369	0.273	5.83413e-18	0	Gbp2
Rcbtb2	1.8819e-22	-0.221875	0.898	0.863	5.84388e-18	0	Rcbtb2
Slc16a6	2.06827e-22	-0.516587	0.46	0.473	6.42258e-18	0	Slc16a6
Themis2	2.12659e-22	-0.801551	0.208	0.254	6.6037e-18	0	Themis2
Lyl1	2.20051e-22	-0.699158	0.267	0.308	6.83324e-18	0	Lyl1
Homer3	2.43025e-22	0.146752	0.368	0.282	7.54665e-18	0	Homer3
Tceal8	2.77608e-22	0.132021	0.485	0.383	8.62057e-18	0	Tceal8
Amdhd2	2.82157e-22	0.121823	0.777	0.653	8.76182e-18	0	Amdhd2
Sdccag3	2.83822e-22	0.106242	0.436	0.337	8.81352e-18	0	Sdccag3
Sap30l	2.89618e-22	0.122407	0.537	0.425	8.99352e-18	0	Sap30l
Laptm4a	2.92858e-22	-0.115265	0.99	0.978	9.09413e-18	0	Laptm4a
Sucla2	3.08693e-22	0.12994	0.513	0.406	9.58584e-18	0	Sucla2
Gnl1	3.41039e-22	0.12134	0.578	0.466	1.05903e-17	0	Gnl1
Hprt	3.42821e-22	0.109614	0.947	0.87	1.06456e-17	0	Hprt
Ncoa3	3.54663e-22	-0.626134	0.336	0.368	1.10133e-17	0	Ncoa3
S100a11	3.73845e-22	0.122608	0.391	0.306	1.1609e-17	0	S100a11
Psme3	3.77558e-22	0.156448	0.4	0.309	1.17243e-17	0	Psme3
Rps19bp1	3.80329e-22	0.136465	0.659	0.535	1.18104e-17	0	Rps19bp1
App	4.00408e-22	-0.156189	0.971	0.95	1.24339e-17	0	App
Ckb	4.107e-22	-0.154337	0.976	0.961	1.27535e-17	0	Ckb
Cltb	4.7172e-22	0.119355	0.443	0.345	1.46483e-17	0	Cltb
Arf6	4.84659e-22	0.117756	0.71	0.581	1.50501e-17	0	Arf6
Fam174a	5.17742e-22	0.12629	0.891	0.802	1.60774e-17	0	Fam174a
Uxs1	5.33865e-22	0.195511	0.253	0.187	1.65781e-17	0	Uxs1
Gnptab	5.53284e-22	0.129015	0.415	0.323	1.71811e-17	0	Gnptab
Dpf2	5.93703e-22	0.105914	0.571	0.458	1.84363e-17	0	Dpf2
Abce1	6.5703e-22	0.146173	0.37	0.285	2.04028e-17	0	Abce1
Entpd7	7.01029e-22	0.14556	0.373	0.286	2.1769e-17	0	Entpd7
Vamp8	7.32805e-22	-0.107834	0.995	0.99	2.27558e-17	0	Vamp8
Suclg1	8.44016e-22	0.141124	0.787	0.668	2.62092e-17	0	Suclg1
Luc7l3	8.66199e-22	-0.448017	0.52	0.519	2.68981e-17	0	Luc7l3
Clpp	9.20204e-22	0.124514	0.477	0.374	2.85751e-17	0	Clpp
Pole4	9.45527e-22	0.115279	0.633	0.505	2.93615e-17	0	Pole4
Morc3	1.10657e-21	-0.360945	0.634	0.616	3.43624e-17	0	Morc3
Nqo2	1.15429e-21	0.178152	0.293	0.221	3.58441e-17	0	Nqo2
Gm26532	1.274e-21	-0.603164	0.433	0.449	3.95615e-17	0	Gm26532
Iscu	1.34321e-21	-0.179801	0.962	0.938	4.17107e-17	0	Iscu
Psmd3	1.35721e-21	0.128184	0.718	0.591	4.21454e-17	0	Psmd3
Fkbp1b	1.42698e-21	0.138274	0.326	0.249	4.43119e-17	0	Fkbp1b
Rheb	1.61116e-21	0.100928	0.949	0.89	5.00315e-17	0	Rheb
Riox2	1.80345e-21	0.144653	0.297	0.224	5.60026e-17	0	Riox2
Washc5	1.83445e-21	0.121364	0.452	0.354	5.69653e-17	0	Washc5
Glrx5	2.00444e-21	0.14138	0.77	0.646	6.22439e-17	0	Glrx5
Gmppb	2.19599e-21	0.13072	0.363	0.28	6.8192e-17	0	Gmppb
Dctn3	2.43843e-21	0.106237	0.95	0.882	7.57205e-17	0	Dctn3
Tet3	2.49879e-21	-0.484351	0.431	0.452	7.7595e-17	0	Tet3
Asap1	2.56591e-21	0.118518	0.895	0.809	7.96791e-17	0	Asap1
45542	2.61708e-21	0.120443	0.935	0.855	8.12682e-17	0	45542
Sacm1l	2.65306e-21	0.128515	0.483	0.381	8.23856e-17	0	Sacm1l
Znhit2	2.72431e-21	0.114288	0.353	0.27	8.4598e-17	0	Znhit2
Utp18	2.83206e-21	0.138063	0.311	0.236	8.79438e-17	0	Utp18
Rmi1	2.95657e-21	-0.627232	0.298	0.334	9.18102e-17	0	Rmi1
Sssca1	3.18857e-21	0.11503	0.476	0.375	9.90145e-17	0	Sssca1
Dgcr6	3.20067e-21	0.11399	0.446	0.348	9.93904e-17	0	Dgcr6
Prpf38b	3.61166e-21	-0.306724	0.764	0.74	1.12153e-16	0	Prpf38b
Cog2	3.7824e-21	0.124757	0.373	0.29	1.17455e-16	0	Cog2
Atp6v1h	3.98087e-21	0.122349	0.659	0.539	1.23618e-16	0	Atp6v1h
Zdhhc20	4.17224e-21	0.128083	0.67	0.55	1.29561e-16	0	Zdhhc20
Pi4ka	4.4475e-21	0.156058	0.271	0.202	1.38108e-16	0	Pi4ka
Cyb5r1	4.7275e-21	0.119266	0.529	0.422	1.46803e-16	0	Cyb5r1
C1galt1c1	5.07165e-21	0.128321	0.313	0.237	1.5749e-16	0	C1galt1c1
Adrm1	5.16688e-21	0.121827	0.724	0.606	1.60447e-16	0	Adrm1
Isyna1	5.27892e-21	0.12057	0.472	0.372	1.63926e-16	0	Isyna1
Arhgap10	5.41721e-21	0.119169	0.696	0.574	1.6822e-16	0	Arhgap10
Mef2c	5.63274e-21	-0.245005	0.875	0.839	1.74914e-16	0	Mef2c
Tcp11l1	5.98705e-21	0.154591	0.318	0.244	1.85916e-16	0	Tcp11l1
Idh3g	6.10191e-21	-0.276666	0.744	0.711	1.89483e-16	0	Idh3g
Rgs3	6.40315e-21	0.148428	0.332	0.256	1.98837e-16	0	Rgs3
Ube2n	6.55457e-21	0.103635	0.875	0.777	2.03539e-16	0	Ube2n
Trafd1	6.70588e-21	-0.344109	0.714	0.683	2.08238e-16	0	Trafd1
1700003F12Rik	7.24428e-21	0.118472	0.505	0.404	2.24957e-16	0	1700003F12Rik
Rnf7	7.47509e-21	0.116407	0.947	0.879	2.32124e-16	0	Rnf7
Prmt7	7.71262e-21	0.167376	0.295	0.224	2.395e-16	0	Prmt7
S100a1	8.80861e-21	0.132037	0.904	0.827	2.73534e-16	0	S100a1
Ank	8.88705e-21	0.150441	0.26	0.193	2.75969e-16	0	Ank
Afg3l2	9.47321e-21	0.162602	0.333	0.259	2.94172e-16	0	Afg3l2
Tmem184b	9.5861e-21	0.130415	0.333	0.255	2.97677e-16	0	Tmem184b
Sesn1	1.02116e-20	-0.513025	0.418	0.438	3.17101e-16	0	Sesn1
Srm	1.03613e-20	0.10045	0.299	0.226	3.21749e-16	0	Srm
Dnajc15	1.09143e-20	0.128599	0.857	0.748	3.38921e-16	0	Dnajc15
Smarcb1	1.15772e-20	0.123634	0.599	0.481	3.59506e-16	0	Smarcb1
Hsph1	1.19716e-20	0.230834	0.253	0.19	3.71754e-16	0	Hsph1
Igf1r	1.40115e-20	0.116712	0.332	0.254	4.35098e-16	0	Igf1r
Fam98b	1.46688e-20	0.118964	0.386	0.299	4.55511e-16	0	Fam98b
Mrpl35	1.54589e-20	0.101275	0.577	0.461	4.80046e-16	0	Mrpl35
Zfp467	1.5852e-20	-0.465235	0.537	0.532	4.92251e-16	0	Zfp467
Eci1	1.62128e-20	0.120631	0.501	0.397	5.03457e-16	0	Eci1
Cnih1	1.77259e-20	0.117164	0.671	0.545	5.50441e-16	0	Cnih1
Scaf11	1.94828e-20	-0.249329	0.773	0.734	6.04999e-16	0	Scaf11
Cops6	2.05027e-20	0.124898	0.871	0.777	6.3667e-16	0	Cops6
Macf1	2.41645e-20	0.12225	0.882	0.783	7.50381e-16	0	Macf1
Hspbp1	2.45661e-20	0.124382	0.405	0.317	7.62852e-16	0	Hspbp1
Fam213a	2.51156e-20	0.145233	0.311	0.237	7.79914e-16	0	Fam213a
2310039H08Rik	2.53909e-20	0.10889	0.422	0.331	7.88463e-16	0	2310039H08Rik
Etfa	2.8059e-20	0.128787	0.686	0.564	8.71316e-16	0	Etfa
Plbd2	2.86947e-20	0.105481	0.931	0.856	8.91057e-16	0	Plbd2
Pde6d	3.0013e-20	0.110771	0.429	0.335	9.31992e-16	0	Pde6d
Mmadhc	3.115e-20	0.102835	0.453	0.356	9.67301e-16	0	Mmadhc
Nudt2	3.1259e-20	0.122288	0.508	0.402	9.70686e-16	0	Nudt2
Eif4e2	3.41477e-20	0.113404	0.895	0.809	1.06039e-15	0	Eif4e2
Cd74	3.50621e-20	-1.08131	0.286	0.317	1.08878e-15	0	Cd74
Noc2l	3.52867e-20	0.11108	0.586	0.473	1.09576e-15	0	Noc2l
Ssr2	3.62612e-20	0.123555	0.856	0.741	1.12602e-15	0	Ssr2
Snf8	3.86075e-20	0.117886	0.893	0.801	1.19888e-15	0	Snf8
Reep3	4.45312e-20	0.114574	0.926	0.849	1.38283e-15	0	Reep3
Prkcsh	4.64361e-20	0.144801	0.744	0.625	1.44198e-15	0	Prkcsh
Galc	4.82117e-20	-0.319877	0.674	0.648	1.49712e-15	0	Galc
Aig1	5.07217e-20	0.151467	0.319	0.245	1.57506e-15	0	Aig1
Gmip	5.27748e-20	-0.452686	0.481	0.487	1.63882e-15	0	Gmip
Pcyt1a	6.02022e-20	-0.581817	0.338	0.366	1.86946e-15	0	Pcyt1a
Cdk2ap2	6.31289e-20	-0.319532	0.734	0.695	1.96034e-15	0	Cdk2ap2
Dnajb14	6.88636e-20	-0.330385	0.692	0.654	2.13842e-15	0	Dnajb14
Lpin2	6.89713e-20	0.112913	0.881	0.792	2.14177e-15	0	Lpin2
Diaph1	6.99317e-20	0.125623	0.762	0.644	2.17159e-15	0	Diaph1
Pkn1	7.12932e-20	-0.335807	0.618	0.601	2.21387e-15	0	Pkn1
Trappc6b	7.30385e-20	0.121415	0.828	0.719	2.26806e-15	0	Trappc6b
Trappc9	7.85334e-20	0.133342	0.323	0.249	2.4387e-15	0	Trappc9
Nuak2	8.11377e-20	-0.689067	0.244	0.284	2.51957e-15	0	Nuak2
Herpud1	8.18744e-20	-0.692572	0.584	0.565	2.54244e-15	0	Herpud1
Ebpl	8.18857e-20	0.11458	0.643	0.526	2.5428e-15	0	Ebpl
Slc39a6	8.24497e-20	0.193752	0.274	0.209	2.56031e-15	0	Slc39a6
Rps6ka1	8.46608e-20	-0.441387	0.505	0.508	2.62897e-15	0	Rps6ka1
Prcp	9.80266e-20	-0.385102	0.551	0.546	3.04402e-15	0	Prcp
Naa25	1.00573e-19	0.132685	0.286	0.217	3.1231e-15	0	Naa25
Leprot	1.01193e-19	-0.179012	0.904	0.86	3.14235e-15	0	Leprot
Otulin	1.03843e-19	-0.278154	0.746	0.711	3.22463e-15	0	Otulin
Immp1l	1.05274e-19	0.10943	0.461	0.364	3.26908e-15	0	Immp1l
Siva1	1.16258e-19	-0.44787	0.551	0.531	3.61016e-15	0	Siva1
Sil1	1.3729e-19	0.113105	0.346	0.267	4.26326e-15	0	Sil1
Scamp3	1.37393e-19	0.121311	0.678	0.558	4.26647e-15	0	Scamp3
Nip7	1.39729e-19	0.12571	0.505	0.404	4.33899e-15	0	Nip7
Rassf3	1.46208e-19	-0.623186	0.328	0.357	4.54018e-15	0	Rassf3
Actn1	1.50852e-19	0.111176	0.731	0.618	4.6844e-15	0	Actn1
Il10ra	1.55916e-19	-0.474136	0.534	0.525	4.84166e-15	0	Il10ra
Cdk17	1.57047e-19	0.110074	0.265	0.198	4.87679e-15	0	Cdk17
Rwdd4a	1.67709e-19	0.117617	0.356	0.274	5.20786e-15	0	Rwdd4a
Impad1	1.71255e-19	0.101362	0.353	0.273	5.31798e-15	0	Impad1
Hars	1.91691e-19	0.118392	0.412	0.324	5.95258e-15	0	Hars
Plekha3	2.07232e-19	0.160144	0.275	0.21	6.43517e-15	0	Plekha3
Esyt1	2.10796e-19	0.121576	0.641	0.526	6.54586e-15	0	Esyt1
Epb41l2	2.35868e-19	-0.222287	0.86	0.824	7.32441e-15	0	Epb41l2
Fyb	2.37935e-19	-0.11525	0.999	0.996	7.38858e-15	0	Fyb
Cirbp	2.45548e-19	-0.277706	0.757	0.729	7.62501e-15	0	Cirbp
Hist1h4i	2.59988e-19	0.173071	0.341	0.265	8.07342e-15	0	Hist1h4i
Ccdc12	2.61714e-19	-0.186496	0.896	0.854	8.12702e-15	0	Ccdc12
Pak1ip1	2.89793e-19	0.110417	0.628	0.514	8.99895e-15	0	Pak1ip1
Lamtor5	3.04839e-19	0.102553	0.933	0.853	9.46616e-15	0	Lamtor5
Adcy3	3.34882e-19	0.152628	0.304	0.233	1.03991e-14	0	Adcy3
Plk2	3.63091e-19	0.17845	0.365	0.289	1.12751e-14	0	Plk2
Acyp1	3.86726e-19	0.105655	0.263	0.198	1.2009e-14	0	Acyp1
Sbno1	4.31595e-19	0.111824	0.745	0.629	1.34023e-14	0	Sbno1
Trappc4	4.5241e-19	0.105049	0.839	0.736	1.40487e-14	0	Trappc4
Mrpl51	4.53971e-19	0.115964	0.868	0.75	1.40972e-14	0	Mrpl51
Ddx10	4.87948e-19	0.16556	0.269	0.204	1.51522e-14	0	Ddx10
Rrp7a	4.99185e-19	0.112158	0.659	0.545	1.55012e-14	0	Rrp7a
Commd4	5.24056e-19	0.120954	0.764	0.65	1.62735e-14	0	Commd4
Ube2v2	5.97027e-19	0.104078	0.566	0.457	1.85395e-14	0	Ube2v2
Hdhd2	6.07163e-19	0.106371	0.438	0.346	1.88542e-14	0	Hdhd2
Jtb	6.22297e-19	0.109234	0.833	0.719	1.93242e-14	0	Jtb
Aftph	8.5262e-19	-0.385749	0.595	0.577	2.64764e-14	0	Aftph
Dctpp1	9.07056e-19	-0.364028	0.603	0.574	2.81668e-14	0	Dctpp1
Nol12	9.69417e-19	0.125976	0.5	0.402	3.01033e-14	0	Nol12
Nisch	1.0414e-18	-0.173034	0.92	0.884	3.23387e-14	0	Nisch
Rsl1d1	1.0748e-18	0.108881	0.683	0.559	3.33757e-14	0	Rsl1d1
Tango2	1.14089e-18	0.10742	0.397	0.312	3.54282e-14	0	Tango2
Sec13	1.14826e-18	0.114113	0.703	0.587	3.56569e-14	0	Sec13
Camk2d	1.26049e-18	0.111516	0.774	0.666	3.91422e-14	0	Camk2d
Man1a	1.33071e-18	-0.481494	0.486	0.489	4.13224e-14	0	Man1a
Ptp4a2	1.34981e-18	-0.117568	0.976	0.951	4.19157e-14	0	Ptp4a2
Camk1	1.37347e-18	-0.164323	0.917	0.88	4.26503e-14	0	Camk1
Mrpl17	1.42062e-18	0.11629	0.85	0.747	4.41144e-14	0	Mrpl17
Ap2a2	1.52761e-18	-0.414994	0.549	0.542	4.74369e-14	0	Ap2a2
Tnfrsf12a	1.58666e-18	0.140578	0.287	0.221	4.92704e-14	0	Tnfrsf12a
Thyn1	1.64106e-18	0.11	0.575	0.466	5.09598e-14	0	Thyn1
Eif3j1	1.66918e-18	0.109957	0.609	0.494	5.1833e-14	0	Eif3j1
Nktr	1.70597e-18	-0.323912	0.683	0.655	5.29756e-14	0	Nktr
Rfk	1.86019e-18	0.100648	0.347	0.269	5.77645e-14	0	Rfk
Uba3	1.87985e-18	0.121608	0.317	0.246	5.83751e-14	0	Uba3
Mt2	1.90947e-18	0.160741	0.373	0.294	5.92946e-14	0	Mt2
Zcchc11	1.93895e-18	-0.446651	0.535	0.526	6.02104e-14	0	Zcchc11
Yipf6	1.94305e-18	0.104038	0.378	0.296	6.03375e-14	0	Yipf6
Actn4	2.4428e-18	0.110549	0.73	0.601	7.58563e-14	0	Actn4
Dpysl2	2.87725e-18	-0.320768	0.652	0.629	8.93472e-14	0	Dpysl2
Actr1b	3.00759e-18	0.120225	0.4	0.318	9.33948e-14	0	Actr1b
Tm9sf4	3.04136e-18	0.120867	0.775	0.665	9.44435e-14	0	Tm9sf4
Ganab	3.14599e-18	0.120308	0.537	0.432	9.76925e-14	0	Ganab
Map1lc3b	3.81028e-18	-0.117608	0.987	0.971	1.18321e-13	0	Map1lc3b
Snrnp27	3.84564e-18	0.103184	0.796	0.679	1.19419e-13	0	Snrnp27
Ddx27	4.15739e-18	0.113153	0.399	0.318	1.29099e-13	0	Ddx27
AI413582	4.39828e-18	0.106154	0.728	0.604	1.3658e-13	0	AI413582
Tmem50a	4.44426e-18	-0.100766	0.996	0.99	1.38008e-13	0	Tmem50a
Sdhaf4	5.13585e-18	0.119808	0.618	0.506	1.59483e-13	0	Sdhaf4
Rtca	5.25751e-18	0.110527	0.34	0.265	1.63262e-13	0	Rtca
Prelid1	5.45271e-18	0.107863	0.942	0.876	1.69323e-13	0	Prelid1
Psmc2	5.51204e-18	0.104753	0.879	0.784	1.71165e-13	0	Psmc2
Gm45716	6.25865e-18	-0.499858	0.392	0.297	1.9435e-13	0	Gm45716
Dennd4a	7.44753e-18	-0.648884	0.329	0.353	2.31268e-13	0	Dennd4a
Sec31a	7.82752e-18	0.100819	0.516	0.414	2.43068e-13	0	Sec31a
Plxnb2	9.00569e-18	-0.21732	0.819	0.781	2.79654e-13	0	Plxnb2
Elf1	9.15633e-18	-0.328536	0.602	0.583	2.84332e-13	0	Elf1
Coprs	9.96982e-18	0.146464	0.275	0.212	3.09593e-13	0	Coprs
Sp140	1.0084e-17	-0.511242	0.484	0.482	3.13137e-13	0	Sp140
Dap	1.10008e-17	0.103985	0.829	0.714	3.41608e-13	0	Dap
Uba5	1.19042e-17	0.10543	0.543	0.444	3.69661e-13	0	Uba5
Itm2c	1.37304e-17	-0.128023	0.985	0.971	4.2637e-13	0	Itm2c
Aes	1.39641e-17	-0.10817	0.983	0.964	4.33628e-13	0	Aes
Pgap1	1.41626e-17	0.152555	0.288	0.222	4.39791e-13	0	Pgap1
Cmas	1.73059e-17	0.111606	0.697	0.574	5.37401e-13	0	Cmas
Ndufv2	1.864e-17	0.110059	0.881	0.784	5.78826e-13	0	Ndufv2
Cd22	1.96957e-17	0.141081	0.253	0.193	6.1161e-13	0	Cd22
Tor1aip1	1.98607e-17	-0.203264	0.904	0.86	6.16735e-13	0	Tor1aip1
Map2k5	2.0687e-17	0.103289	0.329	0.257	6.42393e-13	0	Map2k5
F11r	2.31606e-17	-0.6805	0.337	0.358	7.19206e-13	0	F11r
Cep57	2.37676e-17	0.118856	0.349	0.275	7.38054e-13	0	Cep57
Ap5s1	2.74643e-17	-0.570336	0.34	0.366	8.52849e-13	0	Ap5s1
Rbm39	3.06669e-17	-0.133924	0.982	0.968	9.52298e-13	0	Rbm39
P2rx7	3.33337e-17	-0.680431	0.264	0.295	1.03511e-12	0	P2rx7
Scly	3.38936e-17	0.172849	0.25	0.191	1.0525e-12	0	Scly
Fastk	3.51732e-17	0.104446	0.399	0.315	1.09223e-12	0	Fastk
Nt5dc2	3.64307e-17	-0.655052	0.368	0.387	1.13128e-12	0	Nt5dc2
Edem2	3.66439e-17	0.116331	0.652	0.544	1.1379e-12	0	Edem2
Sec63	4.06189e-17	0.118846	0.558	0.457	1.26134e-12	0	Sec63
Cytip	4.12998e-17	0.157425	0.253	0.194	1.28248e-12	0	Cytip
Nln	4.21574e-17	0.147245	0.301	0.235	1.30912e-12	0	Nln
Ndufaf8	4.38903e-17	0.10866	0.794	0.682	1.36293e-12	0	Ndufaf8
Stx8	4.62523e-17	0.109761	0.808	0.7	1.43627e-12	0	Stx8
Pla2g7	5.98345e-17	-0.442081	0.659	0.648	1.85804e-12	0	Pla2g7
mt-Nd5	6.21826e-17	-0.23935	0.787	0.764	1.93096e-12	0	mt-Nd5
Sar1b	6.24285e-17	0.10078	0.876	0.774	1.93859e-12	0	Sar1b
Mier1	6.56129e-17	-0.280236	0.714	0.686	2.03748e-12	0	Mier1
Rmdn3	7.02279e-17	0.147359	0.266	0.205	2.18079e-12	0	Rmdn3
Txnip	7.17914e-17	-0.368646	0.728	0.688	2.22934e-12	0	Txnip
Socs6	7.53622e-17	-0.669015	0.257	0.289	2.34022e-12	0	Socs6
Atp2b1	7.56793e-17	-0.174642	0.963	0.94	2.35007e-12	0	Atp2b1
Bin2	7.69491e-17	-0.375189	0.623	0.594	2.3895e-12	0	Bin2
Adh5	8.24135e-17	0.115616	0.835	0.718	2.55919e-12	0	Adh5
Derl2	8.7655e-17	0.101494	0.871	0.776	2.72195e-12	0	Derl2
Pam16	9.30184e-17	0.102879	0.621	0.511	2.8885e-12	0	Pam16
Agap3	1.35339e-16	0.109977	0.313	0.243	4.20269e-12	0	Agap3
Mtch2	1.41622e-16	0.103796	0.774	0.658	4.3978e-12	0	Mtch2
Dtnbp1	1.49305e-16	0.111308	0.841	0.734	4.63637e-12	0	Dtnbp1
Vdac3	1.652e-16	0.103471	0.886	0.797	5.12996e-12	0	Vdac3
mt-Co3	1.71875e-16	-0.137005	0.994	0.995	5.33724e-12	0	mt-Co3
Rbbp6	1.76172e-16	-0.290146	0.679	0.652	5.47066e-12	0	Rbbp6
Vps37b	1.82032e-16	-0.660498	0.219	0.256	5.65263e-12	0	Vps37b
Pink1	1.93432e-16	-0.424923	0.545	0.532	6.00665e-12	0	Pink1
Ccdc124	2.02416e-16	0.104897	0.834	0.727	6.28561e-12	0	Ccdc124
Mtf2	2.3551e-16	0.109837	0.349	0.277	7.31329e-12	0	Mtf2
Ugp2	2.717e-16	0.101889	0.62	0.505	8.4371e-12	0	Ugp2
Clcn5	2.80909e-16	0.135039	0.262	0.202	8.72308e-12	0	Clcn5
Metap1	2.93487e-16	0.117784	0.261	0.201	9.11364e-12	0	Metap1
Nav2	3.41261e-16	0.112036	0.324	0.256	1.05972e-11	0	Nav2
Marco	3.7509e-16	-0.992397	0.572	0.563	1.16477e-11	0	Marco
Ehbp1l1	3.90921e-16	-0.324318	0.616	0.595	1.21393e-11	0	Ehbp1l1
Zfp263	3.96428e-16	-0.118172	0.689	0.553	1.23103e-11	0	Zfp263
Ublcp1	4.35171e-16	0.100182	0.343	0.271	1.35134e-11	0	Ublcp1
Atad3a	5.00976e-16	0.109506	0.254	0.195	1.55568e-11	0	Atad3a
Cox20	5.05349e-16	0.109127	0.7	0.582	1.56926e-11	0	Cox20
Hsd17b10	5.16361e-16	0.103929	0.662	0.543	1.60345e-11	0	Hsd17b10
Comt	5.23388e-16	-0.187467	0.856	0.805	1.62528e-11	0	Comt
B4galt1	5.32512e-16	-0.366656	0.577	0.56	1.65361e-11	0	B4galt1
Pgm2	7.71779e-16	0.102091	0.334	0.265	2.39661e-11	0	Pgm2
Mettl16	7.73609e-16	0.127001	0.261	0.202	2.40229e-11	0	Mettl16
Msrb1	8.3639e-16	-0.234101	0.897	0.855	2.59724e-11	0	Msrb1
Tfeb	9.05589e-16	-0.665627	0.218	0.253	2.81213e-11	0	Tfeb
Cnrip1	9.34543e-16	0.108014	0.357	0.286	2.90203e-11	0	Cnrip1
Dolk	9.69792e-16	0.122113	0.25	0.192	3.01149e-11	0	Dolk
Mcrip1	1.05019e-15	-0.179286	0.832	0.799	3.26117e-11	0	Mcrip1
Pmepa1	1.09428e-15	-0.21885	0.837	0.82	3.39808e-11	0	Pmepa1
Scarb2	1.29299e-15	-0.207842	0.859	0.82	4.01511e-11	0	Scarb2
Nop16	1.29984e-15	0.103534	0.29	0.227	4.03639e-11	0	Nop16
Atp13a2	1.41414e-15	-0.228126	0.819	0.778	4.39134e-11	0	Atp13a2
Fcgr1	1.41579e-15	-0.19583	0.912	0.89	4.39645e-11	0	Fcgr1
Srsf6	1.9598e-15	0.106132	0.68	0.567	6.08578e-11	0	Srsf6
Syngr2	2.15071e-15	-0.16671	0.945	0.912	6.6786e-11	0	Syngr2
Twf2	2.22706e-15	-0.264688	0.722	0.679	6.91569e-11	0	Twf2
Lima1	2.36726e-15	-0.468489	0.411	0.424	7.35105e-11	0	Lima1
Smc4	2.40742e-15	-0.677547	0.357	0.369	7.47578e-11	0	Smc4
Nipbl	3.28311e-15	-0.254334	0.745	0.708	1.0195e-10	0	Nipbl
Chmp7	3.30052e-15	0.142728	0.256	0.199	1.02491e-10	0	Chmp7
Raly	3.34588e-15	-0.178819	0.847	0.793	1.039e-10	0	Raly
Kmt2e	4.72116e-15	-0.258116	0.76	0.72	1.46606e-10	0	Kmt2e
Tigd2	5.03356e-15	-0.383234	0.543	0.53	1.56307e-10	0	Tigd2
Gna12	5.53467e-15	-0.319428	0.618	0.591	1.71868e-10	0	Gna12
Tfe3	6.41046e-15	-0.278376	0.694	0.662	1.99064e-10	0	Tfe3
Iqgap2	7.10566e-15	-0.444173	0.466	0.471	2.20652e-10	0	Iqgap2
Fcho2	8.11543e-15	-0.318132	0.662	0.628	2.52009e-10	0	Fcho2
Fus	8.13464e-15	-0.183029	0.875	0.832	2.52605e-10	0	Fus
Dusp2	8.8519e-15	-0.260029	0.285	0.216	2.74878e-10	0	Dusp2
Dguok	1.08033e-14	-0.340204	0.588	0.565	3.35475e-10	0	Dguok
Baiap2	1.2316e-14	-0.550152	0.362	0.379	3.82449e-10	0	Baiap2
Dph5	1.41284e-14	0.120199	0.258	0.202	4.38729e-10	0	Dph5
Gpr34	2.09919e-14	-0.622531	0.335	0.356	6.51861e-10	0	Gpr34
Gclc	2.39711e-14	0.116552	0.328	0.264	7.44374e-10	0	Gclc
Slc12a9	2.41563e-14	-0.594499	0.293	0.318	7.50127e-10	0	Slc12a9
Fermt3	2.45549e-14	-0.13095	0.958	0.925	7.62505e-10	0	Fermt3
Dhrs3	2.53861e-14	-0.152335	0.935	0.898	7.88314e-10	0	Dhrs3
Tnfrsf1a	2.78701e-14	-0.23605	0.746	0.709	8.6545e-10	0	Tnfrsf1a
Cxcl16	3.27406e-14	-0.123311	0.996	0.99	1.01669e-09	0	Cxcl16
Peli1	3.67286e-14	-0.449206	0.452	0.451	1.14053e-09	0	Peli1
Snw1	4.23898e-14	-0.190397	0.833	0.789	1.31633e-09	0	Snw1
Gmnn	4.79804e-14	-0.882184	0.281	0.299	1.48994e-09	0	Gmnn
Plxdc2	4.94288e-14	-0.291099	0.67	0.648	1.53491e-09	0	Plxdc2
Rab9	5.79295e-14	-0.344013	0.583	0.561	1.79888e-09	0	Rab9
Dnajc9	6.7464e-14	-0.764221	0.232	0.258	2.09496e-09	0	Dnajc9
Cst3	7.36299e-14	-0.121734	1	1	2.28643e-09	0	Cst3
Scp2	7.8665e-14	-0.113179	0.962	0.929	2.44278e-09	0	Scp2
Arhgef6	9.02635e-14	-0.528765	0.358	0.372	2.80295e-09	0	Arhgef6
Hcls1	9.70607e-14	-0.163266	0.927	0.89	3.01403e-09	0	Hcls1
Eif4ebp2	9.82081e-14	-0.414092	0.481	0.473	3.04966e-09	0	Eif4ebp2
Mindy2	1.20222e-13	-0.371834	0.557	0.533	3.73325e-09	0	Mindy2
Phf3	1.21385e-13	-0.309673	0.639	0.608	3.76937e-09	0	Phf3
Dok3	1.24968e-13	-0.583771	0.321	0.338	3.88064e-09	0	Dok3
Fli1	1.40644e-13	-0.344952	0.562	0.544	4.36743e-09	0	Fli1
Hsd17b11	1.49073e-13	-0.277529	0.699	0.661	4.62916e-09	0	Hsd17b11
Ogt	1.61848e-13	-0.320589	0.618	0.593	5.02586e-09	0	Ogt
Cir1	1.67175e-13	-0.405066	0.497	0.488	5.19129e-09	0	Cir1
Nsd3	1.88608e-13	-0.334459	0.552	0.54	5.85685e-09	0	Nsd3
Git2	1.98993e-13	-0.331061	0.612	0.586	6.17933e-09	0	Git2
Nop53	2.6157e-13	-0.295927	0.652	0.621	8.12254e-09	0	Nop53
Cdt1	3.31277e-13	-0.572988	0.241	0.271	1.02872e-08	0	Cdt1
Rnf150	3.31875e-13	-0.462497	0.428	0.431	1.03057e-08	0	Rnf150
Arhgap18	5.80051e-13	-0.352289	0.553	0.539	1.80123e-08	0	Arhgap18
Trim30a	6.59154e-13	-0.238574	0.794	0.757	2.04687e-08	0	Trim30a
Rfc1	6.6998e-13	-0.366221	0.511	0.498	2.08049e-08	0	Rfc1
Tm6sf1	7.11512e-13	-0.239318	0.769	0.728	2.20946e-08	0	Tm6sf1
Ggh	7.91174e-13	-0.173153	0.879	0.836	2.45683e-08	0	Ggh
Skil	8.04662e-13	-0.208156	0.915	0.882	2.49872e-08	0	Skil
Ptms	8.75723e-13	-0.102698	0.993	0.983	2.71938e-08	0	Ptms
Mknk2	1.03867e-12	-0.451302	0.402	0.409	3.22537e-08	0	Mknk2
Ep300	1.08897e-12	-0.44418	0.455	0.452	3.38157e-08	0	Ep300
Nono	1.18891e-12	-0.218214	0.748	0.698	3.69192e-08	0	Nono
Arid1a	1.47924e-12	-0.380203	0.551	0.535	4.59348e-08	0	Arid1a
Tec	2.21971e-12	-0.474411	0.356	0.374	6.89287e-08	0	Tec
Smim14	2.26418e-12	-0.166597	0.899	0.857	7.03096e-08	0	Smim14
Ier3	2.38201e-12	-0.568309	0.734	0.698	7.39685e-08	0	Ier3
C3	2.79578e-12	-0.455426	0.596	0.581	8.68174e-08	0	C3
Smagp	2.92053e-12	-0.258007	0.691	0.655	9.06913e-08	0	Smagp
Eif4h	3.05698e-12	-0.159938	0.866	0.814	9.49284e-08	0	Eif4h
Zfp704	3.12696e-12	-0.548248	0.267	0.292	9.71015e-08	0	Zfp704
Ncor1	3.74664e-12	-0.154177	0.857	0.82	1.16344e-07	0	Ncor1
Specc1l	4.06149e-12	-0.485567	0.424	0.426	1.26122e-07	0	Specc1l
Sp100	4.52349e-12	-0.368232	0.572	0.551	1.40468e-07	0	Sp100
Tnrc6b	4.88206e-12	-0.42914	0.46	0.455	1.51603e-07	0	Tnrc6b
Galnt1	5.22102e-12	-0.247554	0.703	0.659	1.62128e-07	0	Galnt1
Son	5.63658e-12	-0.112113	0.979	0.961	1.75033e-07	0	Son
Nrros	5.6403e-12	-0.27873	0.684	0.638	1.75148e-07	0	Nrros
S1pr2	5.98327e-12	-0.40964	0.431	0.432	1.85799e-07	0	S1pr2
Spsb2	6.43332e-12	-0.30557	0.583	0.552	1.99774e-07	0	Spsb2
Akap8l	7.3934e-12	-0.463657	0.404	0.408	2.29587e-07	0	Akap8l
Map3k1	9.47472e-12	-0.59651	0.223	0.25	2.94219e-07	0	Map3k1
Cerk	1.04033e-11	-0.331231	0.592	0.559	3.23055e-07	0	Cerk
Ccni	1.05544e-11	-0.233213	0.75	0.707	3.27746e-07	0	Ccni
Ncf2	1.07394e-11	-0.121796	0.944	0.912	3.33492e-07	0	Ncf2
Sbno2	1.29041e-11	-0.37785	0.512	0.498	4.0071e-07	0	Sbno2
Mcm6	1.32336e-11	-0.897105	0.254	0.27	4.10943e-07	0	Mcm6
Prorsd1	1.40314e-11	-0.368166	0.506	0.495	4.35716e-07	0	Prorsd1
Dusp6	1.86781e-11	-0.637429	0.224	0.25	5.80011e-07	0	Dusp6
Pnn	2.43829e-11	-0.297074	0.628	0.592	7.57163e-07	0	Pnn
Smc1a	2.45595e-11	-0.320394	0.585	0.558	7.62646e-07	0	Smc1a
Hist3h2a	2.78742e-11	-0.461891	0.517	0.497	8.65577e-07	0	Hist3h2a
Lhfpl2	2.80989e-11	-0.278258	0.717	0.656	8.72554e-07	0	Lhfpl2
Ap1b1	2.98612e-11	-0.313362	0.613	0.581	9.27281e-07	0	Ap1b1
Zfp292	3.45531e-11	-0.510808	0.344	0.358	1.07298e-06	0	Zfp292
Casp8	3.93835e-11	-0.25799	0.654	0.617	1.22297e-06	0	Casp8
Zyx	4.52727e-11	-0.375999	0.503	0.494	1.40585e-06	0	Zyx
Zfp710	5.04148e-11	-0.509357	0.302	0.32	1.56553e-06	0	Zfp710
Kif13b	5.17474e-11	-0.395583	0.46	0.452	1.60691e-06	0	Kif13b
Wasf2	5.43634e-11	-0.130428	0.932	0.907	1.68815e-06	0	Wasf2
Rnase4	5.47188e-11	-0.383495	0.513	0.498	1.69918e-06	0	Rnase4
Mndal	7.33415e-11	-0.366785	0.61	0.6	2.27747e-06	0	Mndal
Usf1	7.67692e-11	-0.447632	0.44	0.432	2.38392e-06	0	Usf1
Ly96	8.7624e-11	-0.281712	0.682	0.642	2.72099e-06	0	Ly96
Trim47	9.23886e-11	-0.467311	0.36	0.371	2.86894e-06	0	Trim47
Zbtb20	1.02015e-10	-0.386344	0.508	0.499	3.16786e-06	0	Zbtb20
Ccl6	1.03707e-10	0.240038	0.843	0.788	3.22042e-06	0	Ccl6
Kcnq1ot1	1.12011e-10	-0.561251	0.28	0.303	3.47829e-06	0	Kcnq1ot1
Chd9	1.17532e-10	-0.487354	0.354	0.365	3.64972e-06	0	Chd9
Sipa1	1.41385e-10	-0.46413	0.361	0.372	4.39043e-06	0	Sipa1
Adipor1	1.54633e-10	-0.145972	0.909	0.869	4.80181e-06	0	Adipor1
mt-Co2	1.5731e-10	-0.108393	0.995	0.992	4.88495e-06	0	mt-Co2
Irf2	1.63593e-10	-0.230297	0.731	0.684	5.08005e-06	0	Irf2
Slc35f6	1.67279e-10	-0.234166	0.695	0.653	5.19451e-06	0	Slc35f6
Lrrk1	2.04894e-10	-0.599317	0.263	0.282	6.36256e-06	0	Lrrk1
Egln2	2.50694e-10	-0.360007	0.584	0.553	7.78482e-06	0	Egln2
Rapgef5	2.52867e-10	-0.757701	0.244	0.265	7.85229e-06	0	Rapgef5
Ubap2l	2.54815e-10	-0.139841	0.881	0.839	7.91276e-06	0	Ubap2l
Mat2b	2.65293e-10	-0.284855	0.587	0.562	8.23814e-06	0	Mat2b
Sh2b3	2.66439e-10	-0.420786	0.41	0.412	8.27372e-06	0	Sh2b3
Bckdha	2.7657e-10	-0.418437	0.443	0.437	8.58833e-06	0	Bckdha
Adap2os	2.82253e-10	-0.55416	0.306	0.32	8.76479e-06	0	Adap2os
Rnf166	3.2791e-10	-0.381771	0.471	0.461	1.01826e-05	0	Rnf166
Sdhb	3.59384e-10	-0.106409	0.957	0.922	1.11599e-05	0	Sdhb
Hgsnat	3.82137e-10	0.158618	0.673	0.598	1.18665e-05	0	Hgsnat
Med21	3.97683e-10	0.109362	0.655	0.562	1.23493e-05	0	Med21
Kansl1	4.06744e-10	-0.338751	0.551	0.528	1.26306e-05	0	Kansl1
Cmtm6	4.46019e-10	-0.363802	0.51	0.496	1.38502e-05	0	Cmtm6
Fam208a	4.87288e-10	-0.559187	0.246	0.268	1.51318e-05	0	Fam208a
Ethe1	5.14013e-10	-0.454418	0.379	0.385	1.59616e-05	0	Ethe1
Lsm2	5.31967e-10	-0.107541	0.511	0.407	1.65192e-05	0	Lsm2
Slf2	6.41964e-10	-0.518433	0.247	0.27	1.99349e-05	0	Slf2
Mtch1	7.04208e-10	-0.1175	0.897	0.847	2.18678e-05	0	Mtch1
Gas2l3	7.4998e-10	-0.504599	0.314	0.329	2.32891e-05	0	Gas2l3
Cdkn1b	7.67191e-10	-0.647007	0.279	0.292	2.38236e-05	0	Cdkn1b
Cltc	1.03684e-09	-0.111498	0.962	0.936	3.2197e-05	0	Cltc
Eloa	1.13008e-09	-0.338529	0.536	0.515	3.50923e-05	0	Eloa
Mkl1	1.17182e-09	-0.62502	0.234	0.253	3.63885e-05	0	Mkl1
Ptpro	1.20523e-09	-0.377361	0.491	0.478	3.74262e-05	0	Ptpro
Paqr7	1.38823e-09	-0.513986	0.245	0.268	4.31088e-05	0	Paqr7
Vps18	1.44116e-09	-0.48958	0.252	0.274	4.47522e-05	0	Vps18
Thrap3	1.50829e-09	-0.201185	0.752	0.697	4.6837e-05	0	Thrap3
Apobec3	1.59956e-09	-0.39542	0.575	0.543	4.96711e-05	0	Apobec3
Lnpep	1.60137e-09	-0.339166	0.51	0.499	4.97274e-05	0	Lnpep
Tmem87b	1.63577e-09	-0.4432	0.389	0.388	5.07955e-05	0	Tmem87b
Orai1	1.65427e-09	-0.160581	0.819	0.771	5.13699e-05	0	Orai1
Zfp106	1.66486e-09	-0.237972	0.677	0.637	5.16988e-05	0	Zfp106
Ncl	1.77522e-09	-0.116774	0.969	0.941	5.51259e-05	0	Ncl
Rnf114	1.83081e-09	-0.332341	0.555	0.531	5.68521e-05	0	Rnf114
Rras	1.87856e-09	-0.170115	0.834	0.791	5.83349e-05	0	Rras
Ddrgk1	2.14016e-09	-0.107239	0.933	0.892	6.64585e-05	0	Ddrgk1
Selenoh	2.15634e-09	-0.578986	0.285	0.299	6.69608e-05	0	Selenoh
Pold4	2.15637e-09	-0.162417	0.831	0.78	6.69618e-05	0	Pold4
Pirb	2.26565e-09	-0.204808	0.819	0.783	7.03553e-05	0	Pirb
Fads1	2.99469e-09	-0.56467	0.234	0.254	9.29941e-05	0	Fads1
Gm2a	3.11117e-09	-0.112257	0.902	0.869	9.66113e-05	0	Gm2a
Tnrc18	3.2062e-09	-0.434231	0.426	0.418	9.9562e-05	0	Tnrc18
Frmd4b	3.46909e-09	-0.461651	0.348	0.357	0.000107726	0	Frmd4b
Tex261	3.57191e-09	-0.141846	0.853	0.797	0.000110919	0	Tex261
Tsc22d4	3.7531e-09	-0.136127	0.896	0.862	0.000116545	0	Tsc22d4
Sh3bp2	4.06091e-09	-0.302434	0.567	0.538	0.000126103	0	Sh3bp2
Ifitm3	4.87259e-09	-0.192505	0.929	0.917	0.000151309	0	Ifitm3
Dnajc7	4.95555e-09	-0.197739	0.736	0.691	0.000153885	0	Dnajc7
Stk17b	5.05925e-09	-0.395548	0.515	0.497	0.000157105	0	Stk17b
Glud1	5.42035e-09	-0.160239	0.829	0.768	0.000168318	0	Glud1
Csf3r	5.44837e-09	-0.410453	0.434	0.427	0.000169188	0	Csf3r
Hnrnpul1	5.45651e-09	-0.274484	0.599	0.567	0.000169441	0	Hnrnpul1
0610030E20Rik	6.29831e-09	-0.518667	0.276	0.293	0.000195581	0	0610030E20Rik
Csad	6.66906e-09	-0.499216	0.35	0.354	0.000207094	0	Csad
Ermard	7.04745e-09	-0.579104	0.278	0.291	0.000218845	0	Ermard
Serp1	7.29363e-09	-0.223052	0.974	0.953	0.000226489	0	Serp1
Ifngr2	7.67894e-09	-0.105983	0.974	0.952	0.000238454	0	Ifngr2
Trim12a	7.87793e-09	-0.495144	0.358	0.363	0.000244633	0	Trim12a
Arap1	1.02167e-08	-0.196703	0.732	0.689	0.000317259	0	Arap1
Cd86	1.18743e-08	-0.385586	0.525	0.506	0.000368731	0	Cd86
Gpcpd1	1.1955e-08	-0.508899	0.318	0.326	0.000371239	0	Gpcpd1
Hebp1	1.26208e-08	-0.233504	0.708	0.657	0.000391914	0	Hebp1
Evi2a	1.2637e-08	-0.128882	0.969	0.945	0.000392417	0	Evi2a
Wipf1	1.30849e-08	-0.383407	0.437	0.429	0.000406327	0	Wipf1
Tanc2	1.40616e-08	-0.607429	0.239	0.257	0.000436656	0	Tanc2
Zfp524	1.645e-08	-0.578946	0.234	0.252	0.000510822	0	Zfp524
Mbnl2	1.71864e-08	-0.229577	0.734	0.692	0.000533689	0	Mbnl2
Rere	1.94824e-08	-0.532201	0.262	0.279	0.000604987	0	Rere
Tpst2	2.01774e-08	-0.274889	0.591	0.555	0.00062657	0	Tpst2
Pla2g16	2.09809e-08	-0.238761	0.665	0.629	0.000651521	0	Pla2g16
Rxra	2.19842e-08	-0.481744	0.324	0.333	0.000682676	0	Rxra
Cbx3	2.19846e-08	-0.238079	0.663	0.609	0.000682688	0	Cbx3
Exoc3	2.2075e-08	-0.235836	0.651	0.611	0.000685496	0	Exoc3
Tnrc6a	2.27527e-08	-0.259608	0.592	0.56	0.000706538	0	Tnrc6a
Sash3	2.50635e-08	-0.564313	0.249	0.266	0.000778296	0	Sash3
Olfml3	3.89937e-08	-0.292762	0.677	0.646	0.00121087	0	Olfml3
Sp110	3.96302e-08	-0.328795	0.595	0.562	0.00123064	0	Sp110
Klf13	3.96601e-08	-0.192446	0.788	0.737	0.00123157	0	Klf13
Ulk2	3.97478e-08	-0.336687	0.481	0.469	0.00123429	0	Ulk2
Dcxr	4.08413e-08	-0.275317	0.664	0.628	0.00126824	0	Dcxr
Dok1	4.45482e-08	-0.338388	0.477	0.462	0.00138336	0	Dok1
Zbtb38	6.34847e-08	-0.50106	0.262	0.28	0.00197139	0	Zbtb38
Siah1a	6.40542e-08	-0.127143	0.26	0.212	0.00198908	0	Siah1a
Rragc	6.52119e-08	-0.191009	0.762	0.695	0.00202502	0	Rragc
Psmb9	6.5331e-08	-0.161263	0.856	0.807	0.00202872	0	Psmb9
Dgkz	6.66954e-08	-0.219623	0.678	0.623	0.00207109	0	Dgkz
Dusp1	6.7754e-08	-0.332187	0.743	0.704	0.00210397	0	Dusp1
Ccdc88b	7.13522e-08	-0.104141	0.261	0.212	0.0022157	0	Ccdc88b
Lsm10	7.55899e-08	-0.289448	0.566	0.54	0.00234729	0	Lsm10
Snrnp70	7.73462e-08	-0.157058	0.807	0.755	0.00240183	0	Snrnp70
Il18bp	7.93291e-08	-0.129498	0.287	0.237	0.00246341	0	Il18bp
Rilpl2	8.32367e-08	-0.181779	0.949	0.91	0.00258475	0	Rilpl2
Alox5ap	8.67428e-08	-0.200569	0.804	0.763	0.00269362	0	Alox5ap
Igbp1	8.71012e-08	-0.213082	0.664	0.622	0.00270475	0	Igbp1
Tra2a	9.05388e-08	-0.27223	0.66	0.62	0.0028115	0	Tra2a
Cpsf4	9.31354e-08	-0.48322	0.288	0.3	0.00289213	0	Cpsf4
Ralbp1	1.17896e-07	-0.147732	0.83	0.774	0.00366103	0	Ralbp1
Kxd1	1.2169e-07	-0.184859	0.732	0.684	0.00377884	0	Kxd1
Zfp706	1.22848e-07	-0.115669	0.898	0.844	0.00381479	0	Zfp706
Srrm1	1.26894e-07	-0.125593	0.9	0.852	0.00394045	0	Srrm1
N4bp2l1	1.28047e-07	-0.439231	0.397	0.392	0.00397624	0	N4bp2l1
Fes	1.37875e-07	-0.255311	0.635	0.595	0.00428143	0	Fes
Kdelr1	1.45424e-07	-0.147058	0.835	0.783	0.00451585	0	Kdelr1
Pts	1.56791e-07	-0.292491	0.561	0.533	0.00486882	0	Pts
Pik3r1	1.59306e-07	-0.423916	0.344	0.353	0.00494692	0	Pik3r1
Bod1l	1.59504e-07	-0.250217	0.619	0.583	0.00495307	0	Bod1l
Mta3	1.61556e-07	-0.405836	0.379	0.379	0.00501681	0	Mta3
Wdfy3	1.61962e-07	-0.403301	0.411	0.402	0.00502942	0	Wdfy3
Gtf2a2	1.62334e-07	-0.245818	0.636	0.595	0.00504097	0	Gtf2a2
Tle4	1.67973e-07	-0.449259	0.375	0.374	0.00521608	0	Tle4
Mfsd11	1.71981e-07	-0.260935	0.627	0.58	0.00534053	0	Mfsd11
Rfc2	1.86129e-07	-0.389826	0.455	0.434	0.00577986	0	Rfc2
Nr1h3	1.98666e-07	-0.150768	0.348	0.29	0.00616917	0	Nr1h3
Pak1	2.27802e-07	-0.428522	0.366	0.365	0.00707393	0	Pak1
Oxa1l	2.43614e-07	-0.374063	0.435	0.424	0.00756495	0	Oxa1l
Cracr2b	2.4397e-07	-0.496921	0.279	0.29	0.00757602	0	Cracr2b
Entpd1	2.44468e-07	-0.363353	0.527	0.505	0.00759148	0	Entpd1
Cebpd	2.45396e-07	-0.27002	0.644	0.533	0.00762027	0	Cebpd
Tmem173	2.57996e-07	-0.523956	0.264	0.277	0.00801155	0	Tmem173
Synj1	2.91298e-07	-0.324132	0.538	0.513	0.00904569	0	Synj1
Osbpl11	3.12845e-07	-0.426638	0.372	0.37	0.00971477	0	Osbpl11
Inpp5k	3.57599e-07	-0.403546	0.402	0.397	0.0111045	0	Inpp5k
Pfkfb4	3.61104e-07	-0.530489	0.249	0.262	0.0112134	0	Pfkfb4
Wdr1	3.91756e-07	-0.111523	0.914	0.859	0.0121652	0	Wdr1
Angel2	4.05336e-07	-0.439728	0.319	0.327	0.0125869	0	Angel2
Zmym2	4.15494e-07	-0.112464	0.266	0.218	0.0129023	0	Zmym2
Il18	4.30287e-07	-0.480028	0.429	0.416	0.0133617	0	Il18
H2afy	4.38729e-07	-0.108436	0.914	0.871	0.0136238	0	H2afy
Bclaf1	4.39824e-07	-0.157392	0.79	0.738	0.0136579	0	Bclaf1
Arglu1	4.47912e-07	-0.188696	0.696	0.648	0.013909	0	Arglu1
Cd302	5.19952e-07	-0.119076	0.953	0.928	0.0161461	0	Cd302
Rp2	5.27173e-07	-0.437951	0.385	0.38	0.0163703	0	Rp2
Slc25a45	5.83078e-07	-0.419619	0.346	0.35	0.0181063	0	Slc25a45
Acp2	6.28672e-07	-0.128157	0.903	0.864	0.0195222	0	Acp2
Zfp871	6.53966e-07	-0.109394	0.443	0.368	0.0203076	0	Zfp871
Csnk1e	6.54501e-07	-0.337626	0.52	0.492	0.0203242	0	Csnk1e
Jak1	6.80529e-07	-0.118819	0.897	0.851	0.0211325	0	Jak1
Srsf2	6.98599e-07	-0.164517	0.845	0.778	0.0216936	0	Srsf2
Imp3	7.02773e-07	-0.229604	0.621	0.573	0.0218232	0	Imp3
Mob3c	7.07963e-07	-0.157126	0.37	0.304	0.0219844	0	Mob3c
Dnmt1	7.33329e-07	-0.503942	0.308	0.312	0.0227721	0	Dnmt1
Eps15	8.24712e-07	-0.291439	0.546	0.518	0.0256098	0	Eps15
Stx16	8.81462e-07	-0.365957	0.464	0.446	0.027372	0	Stx16
1810011H11Rik	8.82183e-07	-0.499113	0.277	0.288	0.0273944	0	1810011H11Rik
Ctsf	9.08919e-07	-0.374424	0.431	0.422	0.0282247	0	Ctsf
Mob1a	9.43669e-07	-0.156851	0.786	0.732	0.0293038	0	Mob1a
Snap23	9.66982e-07	-0.213448	0.748	0.695	0.0300277	0	Snap23
Cdk1	9.69535e-07	-0.928408	0.247	0.254	0.030107	0	Cdk1
Irak4	9.76843e-07	-0.473683	0.295	0.303	0.0303339	0	Irak4
Tcp11l2	1.03053e-06	-0.548455	0.237	0.25	0.0320011	0	Tcp11l2
Dmtf1	1.0705e-06	-0.132093	0.267	0.221	0.0332421	0	Dmtf1
Dcakd	1.09993e-06	-0.481136	0.246	0.26	0.0341562	0	Dcakd
Ankrd12	1.1149e-06	-0.22104	0.657	0.617	0.0346211	0	Ankrd12
Zfp644	1.1292e-06	-0.285988	0.573	0.539	0.0350651	0	Zfp644
Fam234a	1.13409e-06	-0.236358	0.624	0.588	0.0352169	0	Fam234a
Mif4gd	1.16359e-06	-0.285984	0.615	0.576	0.036133	0	Mif4gd
Acat1	1.17732e-06	-0.377362	0.371	0.37	0.0365594	0	Acat1
Rit1	1.20044e-06	-0.210389	0.672	0.619	0.0372773	0	Rit1
Gnpda1	1.34662e-06	-0.334739	0.478	0.454	0.0418167	0	Gnpda1
Vhl	1.35789e-06	-0.462624	0.38	0.373	0.0421666	0	Vhl
Yeats4	1.50767e-06	-0.198779	0.707	0.654	0.0468178	0	Yeats4
Vps41	1.54114e-06	-0.230402	0.622	0.581	0.0478569	0	Vps41
Pygl	1.57406e-06	-0.378321	0.455	0.44	0.0488793	0	Pygl
Rbbp8	1.65628e-06	-0.130887	0.336	0.279	0.0514326	0	Rbbp8
Pithd1	1.74747e-06	-0.418793	0.34	0.342	0.0542643	0	Pithd1
Smchd1	1.74987e-06	-0.271667	0.572	0.536	0.0543387	0	Smchd1
Nsmce4a	1.80464e-06	-0.292833	0.542	0.507	0.0560394	0	Nsmce4a
Aagab	1.82751e-06	-0.445645	0.316	0.321	0.0567496	0	Aagab
Pmf1	1.8409e-06	-0.569703	0.248	0.258	0.0571655	0	Pmf1
Ppp1r12c	1.86946e-06	-0.23662	0.617	0.574	0.0580525	0	Ppp1r12c
Tagap	1.91927e-06	-0.765712	0.284	0.283	0.0595992	0	Tagap
Plekhf2	2.00028e-06	-0.420988	0.379	0.373	0.0621147	0	Plekhf2
Ankrd13c	2.10496e-06	-0.101716	0.283	0.237	0.0653654	0	Ankrd13c
Nrbf2	2.3733e-06	-0.238504	0.64	0.591	0.0736982	0	Nrbf2
Daxx	2.39628e-06	-0.109825	0.44	0.37	0.0744118	0	Daxx
Phf11d	2.68103e-06	-0.2066	0.542	0.456	0.0832541	0	Phf11d
Ttyh3	2.80686e-06	-0.412116	0.358	0.359	0.0871613	0	Ttyh3
Sub1	3.11358e-06	-0.100818	0.958	0.935	0.0966861	0	Sub1
Tapbpl	3.20766e-06	-0.119087	0.285	0.237	0.0996076	0	Tapbpl
Akirin1	3.24798e-06	-0.116945	0.917	0.857	0.100859	0	Akirin1
Kansl2	3.35359e-06	-0.12495	0.29	0.242	0.104139	0	Kansl2
Riok2	3.52601e-06	-0.114027	0.252	0.211	0.109493	0	Riok2
Uvrag	3.71446e-06	-0.340008	0.466	0.452	0.115345	0	Uvrag
Pla2g15	3.72348e-06	-0.20656	0.677	0.622	0.115625	0	Pla2g15
Rbbp4	3.98688e-06	-0.162517	0.775	0.706	0.123805	0	Rbbp4
Oard1	4.09884e-06	-0.38282	0.371	0.368	0.127281	0	Oard1
Ldb1	4.2073e-06	-0.444885	0.302	0.31	0.130649	0	Ldb1
Usp1	4.50232e-06	-0.581096	0.259	0.266	0.139811	0	Usp1
Elf2	4.65863e-06	-0.272287	0.533	0.506	0.144664	0	Elf2
Dyrk1a	4.68331e-06	-0.115876	0.275	0.231	0.145431	0	Dyrk1a
Milr1	4.71533e-06	-0.151402	0.864	0.804	0.146425	0	Milr1
Zfp148	4.80721e-06	-0.310314	0.458	0.442	0.149278	0	Zfp148
Anapc13	5.18605e-06	-0.143018	0.839	0.788	0.161042	0	Anapc13
Dhrs1	5.37515e-06	-0.255892	0.585	0.547	0.166915	0	Dhrs1
Cebpz	5.40754e-06	-0.359456	0.446	0.431	0.16792	0	Cebpz
Ifit2	5.46973e-06	-0.942493	0.317	0.324	0.169852	0	Ifit2
Smc3	5.50794e-06	-0.395516	0.361	0.358	0.171038	0	Smc3
Tnrc6c	5.55466e-06	-0.291112	0.524	0.496	0.172489	0	Tnrc6c
Ldlrap1	5.58161e-06	-0.282073	0.556	0.519	0.173326	0	Ldlrap1
Cacna1d	5.93009e-06	-0.125698	0.252	0.211	0.184147	0	Cacna1d
Fen1	6.17407e-06	-0.577043	0.25	0.258	0.191723	0	Fen1
Dtx3l	6.19964e-06	-0.132101	0.44	0.369	0.192517	0	Dtx3l
Atf2	6.40165e-06	-0.101675	0.315	0.265	0.19879	0	Atf2
Casp8ap2	6.51374e-06	-0.510163	0.257	0.267	0.202271	0	Casp8ap2
Churc1	6.56379e-06	-0.162064	0.74	0.688	0.203825	0	Churc1
Lonp2	6.81421e-06	-0.110109	0.336	0.282	0.211602	0	Lonp2
Abhd17b	6.81934e-06	-0.119458	0.254	0.212	0.211761	0	Abhd17b
Slfn8	6.85193e-06	-0.146725	0.419	0.352	0.212773	0	Slfn8
Srsf11	6.99691e-06	-0.147028	0.826	0.767	0.217275	0	Srsf11
Tpcn1	7.21716e-06	-0.476018	0.283	0.289	0.224114	0	Tpcn1
Gtf2h2	7.39554e-06	-0.422467	0.273	0.285	0.229654	0	Gtf2h2
Ddx60	7.7454e-06	-0.521887	0.346	0.345	0.240518	0	Ddx60
Ift57	7.79526e-06	-0.173569	0.286	0.24	0.242066	0	Ift57
Foxn3	8.14792e-06	-0.230562	0.683	0.635	0.253017	0	Foxn3
Gatd1	8.69169e-06	-0.280529	0.533	0.504	0.269903	0	Gatd1
Slc16a3	8.78696e-06	-0.154768	0.463	0.399	0.272861	0	Slc16a3
Rac3	8.85885e-06	-0.110809	0.257	0.216	0.275094	0	Rac3
Adcy7	9.32251e-06	-0.298461	0.513	0.484	0.289492	0	Adcy7
Bcl2l11	9.39584e-06	-0.240217	0.58	0.556	0.291769	0	Bcl2l11
Znrd1	9.74015e-06	-0.323952	0.479	0.458	0.302461	0	Znrd1
Sfswap	1.00375e-05	-0.105816	0.375	0.317	0.311695	0	Sfswap
Eif4b	1.07469e-05	-0.241192	0.596	0.56	0.333723	0	Eif4b
Ireb2	1.13704e-05	-0.135399	0.297	0.25	0.353085	0	Ireb2
Cbx5	1.16555e-05	-0.512802	0.269	0.275	0.361937	0	Cbx5
Cyp4f13	1.17294e-05	-0.132553	0.402	0.338	0.364232	0	Cyp4f13
Stat3	1.2422e-05	-0.294498	0.585	0.548	0.385739	0	Stat3
Pbx2	1.26238e-05	-0.338681	0.45	0.432	0.392006	0	Pbx2
Phf14	1.28283e-05	-0.387533	0.358	0.357	0.398356	0	Phf14
Rgs1	1.29347e-05	-0.307895	0.734	0.696	0.401661	0	Rgs1
Ewsr1	1.38097e-05	-0.139579	0.799	0.739	0.428832	0	Ewsr1
Ndufs8	1.39545e-05	-0.165009	0.739	0.683	0.43333	0	Ndufs8
Dnajc13	1.43569e-05	-0.31246	0.507	0.48	0.445826	0	Dnajc13
Htatsf1	1.48717e-05	-0.138082	0.307	0.259	0.461811	0	Htatsf1
Ephx1	1.49281e-05	-0.491168	0.363	0.358	0.463562	0	Ephx1
Spop	1.52638e-05	-0.166776	0.746	0.685	0.473986	0	Spop
Ptov1	1.66909e-05	-0.157674	0.756	0.707	0.518302	0	Ptov1
Nfyb	1.71617e-05	-0.12929	0.306	0.258	0.532922	0	Nfyb
Atxn7l1	1.74062e-05	-0.105913	0.306	0.259	0.540515	0	Atxn7l1
Apaf1	1.83974e-05	-0.137085	0.307	0.259	0.571294	0	Apaf1
Fam111a	1.97655e-05	-0.442465	0.403	0.386	0.613779	0	Fam111a
Klhl9	2.01148e-05	-0.355639	0.393	0.385	0.624626	0	Klhl9
Dido1	2.0909e-05	-0.485939	0.243	0.253	0.649288	0	Dido1
Dgcr2	2.11698e-05	-0.104995	0.289	0.246	0.657385	0	Dgcr2
Mknk1	2.12016e-05	-0.452262	0.314	0.316	0.658375	0	Mknk1
Sqor	2.15091e-05	-0.176669	0.677	0.636	0.667922	0	Sqor
Gab1	2.3715e-05	-0.180326	0.289	0.242	0.73642	0	Gab1
Cep83	2.60718e-05	-0.103749	0.309	0.263	0.809608	0	Cep83
Msl2	2.64335e-05	-0.122222	0.261	0.22	0.820841	0	Msl2
Cp	2.65036e-05	-0.524345	0.387	0.378	0.823016	0	Cp
Retreg3	2.81102e-05	-0.101343	0.281	0.239	0.872905	0	Retreg3
Pde3b	2.84123e-05	-0.381815	0.419	0.407	0.882287	0	Pde3b
Zbtb22	2.90708e-05	-0.11978	0.311	0.264	0.902734	0	Zbtb22
Arfgap1	3.08666e-05	-0.118633	0.294	0.248	0.9585	0	Arfgap1
Tgm2	3.1223e-05	-0.166462	0.604	0.515	0.969566	0	Tgm2
Cgrrf1	3.15241e-05	-0.106898	0.412	0.351	0.978917	0	Cgrrf1
AU020206	3.1526e-05	-0.375599	0.354	0.353	0.978977	0	AU020206
Arhgap12	3.22782e-05	-0.38566	0.347	0.345	1	0	Arhgap12
Hsd17b4	3.2559e-05	-0.178617	0.716	0.659	1	0	Hsd17b4
Prkar2a	3.32505e-05	-0.376981	0.424	0.408	1	0	Prkar2a
R3hdm4	3.40219e-05	-0.204579	0.665	0.616	1	0	R3hdm4
1110012L19Rik	3.46402e-05	-0.103369	0.265	0.226	1	0	1110012L19Rik
Exoc7	3.64778e-05	-0.103496	0.426	0.36	1	0	Exoc7
Nectin2	3.71474e-05	-0.108415	0.306	0.259	1	0	Nectin2
Abtb1	3.76995e-05	-0.396697	0.395	0.384	1	0	Abtb1
Myo18a	3.81185e-05	-0.10686	0.268	0.228	1	0	Myo18a
Taf1	3.84693e-05	-0.101976	0.36	0.309	1	0	Taf1
Fam26f	4.02786e-05	-0.329016	0.302	0.253	1	0	Fam26f
Phf20l1	4.10771e-05	-0.272794	0.516	0.487	1	0	Phf20l1
Prrc2b	4.15507e-05	-0.1113	0.402	0.343	1	0	Prrc2b
Ube4a	4.23056e-05	-0.112344	0.286	0.244	1	0	Ube4a
Clock	4.24518e-05	-0.109105	0.302	0.257	1	0	Clock
Mef2d	4.27008e-05	-0.285546	0.512	0.484	1	0	Mef2d
Chuk	4.29934e-05	-0.126168	0.273	0.231	1	0	Chuk
Abcc3	4.72192e-05	-0.336563	0.461	0.439	1	0	Abcc3
H2-Q4	4.83033e-05	-0.172979	0.377	0.317	1	0	H2-Q4
Samd1	4.83796e-05	-0.437207	0.272	0.278	1	0	Samd1
Ilk	4.92008e-05	-0.146569	0.805	0.746	1	0	Ilk
Secisbp2	5.05924e-05	-0.120464	0.34	0.289	1	0	Secisbp2
Map3k4	5.13175e-05	-0.112698	0.287	0.245	1	0	Map3k4
Abt1	5.25469e-05	-0.11587	0.304	0.257	1	0	Abt1
Fbxo11	5.31371e-05	-0.105342	0.498	0.424	1	0	Fbxo11
Nxt1	5.50542e-05	-0.100214	0.331	0.282	1	0	Nxt1
Tlk1	5.57411e-05	-0.239235	0.569	0.532	1	0	Tlk1
Ammecr1l	5.57587e-05	-0.119309	0.286	0.242	1	0	Ammecr1l
Acin1	5.60904e-05	-0.144695	0.788	0.726	1	0	Acin1
Surf1	5.7629e-05	-0.264776	0.529	0.499	1	0	Surf1
Stard5	6.17798e-05	-0.195127	0.304	0.256	1	0	Stard5
Sft2d2	6.18754e-05	-0.127078	0.404	0.342	1	0	Sft2d2
Polg	6.26659e-05	-0.118974	0.279	0.238	1	0	Polg
Timm21	6.91056e-05	-0.129127	0.255	0.218	1	0	Timm21
Zfp91	6.95828e-05	-0.10633	0.867	0.808	1	0	Zfp91
Map1lc3a	7.02954e-05	-0.144257	0.843	0.789	1	0	Map1lc3a
Fbxw11	7.26583e-05	-0.103197	0.435	0.371	1	0	Fbxw11
St6galnac6	7.31985e-05	-0.101402	0.268	0.229	1	0	St6galnac6
Mapkapk3	7.38719e-05	-0.101744	0.428	0.368	1	0	Mapkapk3
Bptf	7.47768e-05	-0.200417	0.665	0.613	1	0	Bptf
Ctcf	7.55152e-05	-0.225569	0.597	0.556	1	0	Ctcf
Fryl	7.62399e-05	-0.153099	0.27	0.23	1	0	Fryl
Atg10	7.8346e-05	-0.117416	0.355	0.303	1	0	Atg10
Irf3	8.01111e-05	-0.101761	0.42	0.358	1	0	Irf3
Abhd6	8.0457e-05	-0.149612	0.269	0.228	1	0	Abhd6
Snrpb2	8.06884e-05	-0.184939	0.693	0.64	1	0	Snrpb2
Zmym5	8.09507e-05	-0.112235	0.435	0.37	1	0	Zmym5
Pip4k2a	8.26114e-05	-0.272439	0.547	0.511	1	0	Pip4k2a
Fam76a	8.55034e-05	-0.197477	0.682	0.631	1	0	Fam76a
Pias1	9.10397e-05	-0.389101	0.381	0.37	1	0	Pias1
Ttc7	9.12981e-05	-0.426794	0.286	0.29	1	0	Ttc7
Zyg11b	9.17286e-05	-0.138167	0.273	0.233	1	0	Zyg11b
Pik3r2	9.34687e-05	-0.103871	0.259	0.222	1	0	Pik3r2
Slbp	9.61337e-05	-0.413611	0.392	0.376	1	0	Slbp
Skiv2l	9.75062e-05	-0.144384	0.29	0.246	1	0	Skiv2l
Cc2d1b	9.90527e-05	-0.10739	0.285	0.244	1	0	Cc2d1b
Slc25a10	9.921e-05	-0.321059	0.572	0.525	1	0	Slc25a10
Tspan3	9.95357e-05	-0.199369	0.845	0.792	1	0	Tspan3
Mbtps1	0.000100048	-0.104129	0.273	0.234	1	0	Mbtps1
Khdrbs1	0.000108138	-0.133727	0.783	0.725	1	0	Khdrbs1
Parp9	0.000108394	-0.142523	0.482	0.408	1	0	Parp9
Stk38	0.000109713	-0.285574	0.542	0.507	1	0	Stk38
Vezf1	0.000111293	-0.11475	0.404	0.342	1	0	Vezf1
Sp3os	0.000121604	-0.112212	0.363	0.309	1	0	Sp3os
Pnpla7	0.000123161	-0.304633	0.546	0.506	1	0	Pnpla7
Fam120b	0.000124607	-0.456701	0.247	0.255	1	0	Fam120b
Cdc73	0.000127611	-0.106418	0.311	0.267	1	0	Cdc73
Ring1	0.000128038	-0.110285	0.355	0.303	1	0	Ring1
Ctdsp2	0.000129421	-0.471124	0.301	0.3	1	0	Ctdsp2
Hcfc1	0.000133073	-0.125368	0.345	0.294	1	0	Hcfc1
Snx11	0.000133645	-0.404727	0.343	0.339	1	0	Snx11
Pnpla8	0.000137491	-0.211537	0.682	0.634	1	0	Pnpla8
Vti1a	0.000138376	-0.1087	0.454	0.386	1	0	Vti1a
Pacs2	0.000146873	-0.156193	0.266	0.227	1	0	Pacs2
Ccdc34	0.000148661	-0.42584	0.341	0.337	1	0	Ccdc34
Pten	0.00015047	-0.206015	0.64	0.593	1	0	Pten
Tbpl1	0.000157562	-0.121468	0.321	0.274	1	0	Tbpl1
Os9	0.000161017	-0.105042	0.894	0.844	1	0	Os9
Mtf1	0.0001656	-0.160257	0.295	0.251	1	0	Mtf1
Rchy1	0.000168788	-0.384329	0.349	0.343	1	0	Rchy1
Chtf8	0.000169916	-0.111625	0.395	0.338	1	0	Chtf8
Gnpat	0.00017031	-0.102113	0.273	0.235	1	0	Gnpat
Uhrf2	0.000176444	-0.302723	0.478	0.452	1	0	Uhrf2
Asxl2	0.000176698	-0.330487	0.465	0.442	1	0	Asxl2
Metap1d	0.000179998	-0.109806	0.255	0.219	1	0	Metap1d
Nup153	0.000180612	-0.118924	0.254	0.218	1	0	Nup153
Extl3	0.000186702	-0.115504	0.302	0.261	1	0	Extl3
Ppm1m	0.000190309	-0.107846	0.312	0.268	1	0	Ppm1m
Rnf168	0.000197611	-0.461999	0.245	0.252	1	0	Rnf168
Tmem251	0.000200869	-0.344428	0.41	0.398	1	0	Tmem251
Rdh14	0.000201882	-0.153693	0.351	0.299	1	0	Rdh14
Mboat7	0.00020253	-0.126291	0.449	0.383	1	0	Mboat7
AC160336.1	0.000203229	-0.111268	0.53	0.454	1	0	AC160336.1
Isy1	0.000204543	-0.124985	0.303	0.261	1	0	Isy1
Gclm	0.000209628	0.103516	0.91	0.847	1	0	Gclm
Acer3	0.000211789	-0.101452	0.344	0.297	1	0	Acer3
Fars2	0.000212951	-0.113443	0.332	0.285	1	0	Fars2
Ubxn2a	0.000213499	-0.10932	0.292	0.252	1	0	Ubxn2a
Fbxw5	0.000218433	-0.144952	0.302	0.257	1	0	Fbxw5
Gapvd1	0.000223223	-0.196759	0.666	0.614	1	0	Gapvd1
Cntrl	0.000225065	-0.463881	0.248	0.255	1	0	Cntrl
Tmco1	0.000225432	-0.118326	0.814	0.744	1	0	Tmco1
Dapp1	0.000228393	-0.135751	0.258	0.222	1	0	Dapp1
Fam129a	0.000231303	-0.653734	0.25	0.253	1	0	Fam129a
Zc3h7a	0.000241191	-0.118591	0.462	0.395	1	0	Zc3h7a
Parp2	0.000252606	-0.339509	0.415	0.398	1	0	Parp2
Pcyt2	0.000259265	-0.115418	0.32	0.276	1	0	Pcyt2
[truncated: 13,952 more rows]
