# Supplementary material for: Microglia-driven inflammation induces progressive tauopathies and synucleinopathies
Source: Exp Mol Med. 2025 May 1;57(5):1017–31. doi: 10.1038/s12276-025-01450-z (PMC12130470; doi:10.1038/s12276-025-01450-z)
Supplement: Supplementary file 3 — Supplementary Table 2 [file 12276_2025_1450_MOESM3_ESM.xlsx]

## Sheet: Sheet2
ID	Term	Corrected p value	Enrichment score	Associated Genes Found
GO:0002523	leukocyte migration involved in inflammatory response	0	3.29711	[Adam8, Nlrp3, Tnf]
GO:0005324	long-chain fatty acid transporter activity	0	3.39891	[Cd36, Fabp3, Fabp4]
GO:0032495	response to muramyl dipeptide	0	3.39653	[Jag1, Ripk2, Vim]
GO:0045780	positive regulation of bone resorption	0	3.29711	[Adam8, Spp1, Src]
GO:0001953	negative regulation of cell-matrix adhesion	0	3.89792	[Cdkn2a, Jag1, Mmp12, Src]
GO:0005041	low-density lipoprotein particle receptor activity	0	3.17715	[Anxa2, Cd36, Olr1]
GO:0072677	eosinophil migration	0	4.34472	[Adam8, Ccl3, Ccl4, Lgals3]
GO:0001660	fever generation	0	3.89375	[Il1a, Ptges, Tnf]
GO:2000343	positive regulation of chemokine (C-X-C motif) ligand 2 production	0	3.42524	[Lpl, Mcoln2, Tnf]
GO:0033084	regulation of immature T cell proliferation in thymus	0	4.97647	[Cdkn2a, Il1a, Ripk2, Tnfsf9]
GO:0000305	response to oxygen radical	0	3.63559	[Cd36, Prdx1, Tnf]
GO:0010885	regulation of cholesterol storage	0	3.27211	[Cd36, Lpl, Msr1]
GO:0045624	positive regulation of T-helper cell differentiation	0	4.53179	[Irf1, Malt1, Nfkbid, Nlrp3, Ripk2]

## Sheet: Enrichment GO in inflammatory 2
ID	Term	Corrected p value	Enrichment score	Associated Genes Found
GO:0002507	tolerance induction	0.01	2.38015	[Acod1, Cd86, Irak3, Lyn]
GO:0072677	eosinophil migration	0	2.13627	[Ccl3, Ccl5, Ptger4]
GO:1903055	positive regulation of extracellular matrix organization	0	2.13627	[Cflar, Fscn1, Phldb1]
GO:0002755	MyD88-dependent toll-like receptor signaling pathway	0	6.05119	[Irak2, Irak3, Myd88, Tlr1, Tlr2, Tnip1]
GO:0002922	positive regulation of humoral immune response	0.01	2.11123	[Acod1, C3, Il1b]
GO:0004704	NF-kappaB-inducing kinase activity	0.01	2.02001	[Ikbke, Irak2, Tlr1]
GO:0007252	I-kappaB phosphorylation	0.01	2.02001	[Ikbke, Saa3, Tlr2]
GO:0010829	negative regulation of glucose transmembrane transport	0.01	2.05747	[Il1b, Pid1, Prkcb]
GO:0010884	positive regulation of lipid storage	0	2.69182	[C3, Ehd1, Ikbke, Zc3h12a]
GO:0030213	hyaluronan biosynthetic process	0.01	2.31665	[Il1b, Nfkb1, Ptger4]
GO:0031663	lipopolysaccharide-mediated signaling pathway	0	10.2986	[Acod1, Bcl10, Ccl3, Ccl5, Cd14, Il18, Il1b, Irak2, Lyn, Myd88, Spi1, Trib1]
GO:0032480	negative regulation of type I interferon production	0	2.22533	[Acod1, Rel, Relb]
GO:0002224	toll-like receptor signaling pathway	0	10.1941	[Acod1, Bcl10, Cd14, Cd86, Gm6377, Irak2, Irak3, Lyn, Mapkapk2, Mapkapk3, Myd88, Tlr1, Tlr2, Tnip1, Tnip3]
GO:0032695	negative regulation of interleukin-12 production	0.01	2.21157	[Irak3, Nfkb1, Tlr2]
GO:0032722	positive regulation of chemokine production	0	5.45819	[Adora2b, Aif1, Ccl5, Cd74, Il17ra, Il18, Il1b, Myd88, Tlr2]
GO:0002269	leukocyte activation involved in inflammatory response	0	2.70836	[Aif1, Ctsc, Jak2, Myd88, Tlr2]
GO:0034112	positive regulation of homotypic cell-cell adhesion	0.01	2.2209	[Ccl5, F11r, Jak2]
GO:0090557	establishment of endothelial intestinal barrier	0	3.94215	[F11r, Icam1, Myd88, Rapgef2]
GO:0002335	mature B cell differentiation	0.01	2.23019	[Bcl6, Pou2f2, Spi1, St3gal1]
GO:0043950	positive regulation of cAMP-mediated signaling	0	2.22533	[Adora2b, Ptger4, Rapgef2]
GO:0045932	negative regulation of muscle contraction	0	2.52411	[Adora2b, Arg2, Ptger4, Zc3h12a]
GO:0050729	positive regulation of inflammatory response	0	10.0855	[Adora2b, C3, Ccl3, Ccl5, Ctsc, Il17ra, Il18, Il1b, Jak2, Nfkbiz, Nlrp3, Nupr1, Pik3cg, Ptger4, Tlr2, Tnip1]
GO:0060232	delamination	0	2.95699	[Akna, Specc1l, Spi1]
GO:0070498	interleukin-1-mediated signaling pathway	0	2.69182	[Il1b, Irak2, Irak3, Myd88]
GO:0070935	3'-UTR-mediated mRNA stabilization	0.01	2.23196	[Mapkapk2, Myd88, Zfp36]
GO:0071354	cellular response to interleukin-6	0.01	2.23722	[Gab1, Nfkb1, Pid1, Spi1]
GO:0002675	positive regulation of acute inflammatory response	0.01	2.3096	[C3, Ccl5, Il1b, Pik3cg]
GO:1900017	positive regulation of cytokine production involved in inflammatory response	0.01	2.05747	[Hif1a, Il17ra, Myd88]
GO:0038061	NIK/NF-kappaB signaling	0	11.4265	[Ago3, Birc3, Cd14, Cd86, Ikbke, Il18, Il1b, Irak2, Nfkb2, Nlrp3, Rel, Relb, Spi1, Tlr1, Tlr2, Zc3h12a]
GO:1903003	positive regulation of protein deubiquitination	0	2.42193	[Tank, Tnip1, Zc3h12a]
GO:1900543	negative regulation of purine nucleotide metabolic process	0	2.22533	[Ier3, Nupr1, Pid1]
GO:0045429	positive regulation of nitric oxide biosynthetic process	0	3.41601	[Aif1, Icam1, Il1b, Jak2, Sod2, Tlr2]
GO:2000269	regulation of fibroblast apoptotic process	0	2.3096	[Nupr1, Pik3cg, Stk17b]
GO:0072567	chemokine (C-X-C motif) ligand 2 production	0	2.13627	[Ccl5, Cd74, Myd88]
GO:0016504	peptidase activator activity	0	2.82357	[Bcl10, Cflar, Ctsc, Ctsh, Tank]
GO:0090025	regulation of monocyte chemotaxis	0	2.43334	[Aif1, Ccl5, Lyn, Pla2g7]
GO:0051767	nitric-oxide synthase biosynthetic process	0	2.13627	[Jak2, Ptger4, Tlr2]
GO:0097028	dendritic cell differentiation	0	3.6433	[Lyn, Rbpj, Relb, Spi1, Tmem176a, Tmem176b]
GO:0071347	cellular response to interleukin-1	0	8.48717	[Acod1, Ccl3, Ccl5, Cxcl2, Hif1a, Il1b, Irak2, Irak3, Myd88, Nfkb1, Saa3, Tank, Zc3h12a]
GO:0097199	cysteine-type endopeptidase activity involved in apoptotic signaling pathway	0.01	2.08328	[Cflar, Fas, Jak2]
GO:0097398	cellular response to interleukin-17	0	2.84575	[Ikbke, Il17ra, Il1b, Socs3]
GO:0038066	p38MAPK cascade	0	5.55857	[Gadd45a, Gadd45b, Il1b, Mapkapk2, Ncf1, Spi1, Zc3h12a, Zfp36]
GO:0032757	positive regulation of interleukin-8 production	0	4.4837	[Bcl10, Cd14, Cd74, Il18, Il1b, Myd88, Ptger4, Tlr1, Tlr2]
GO:0010575	positive regulation of vascular endothelial growth factor production	0	2.23722	[Adora2b, C3, Hif1a, Il1b]
GO:0032620	interleukin-17 production	0	2.82357	[Arg2, Il18, Jak2, Myd88, Tlr2]
GO:0062098	regulation of programmed necrotic cell death	0.01	2.37018	[Birc3, Cflar, Nupr1]
GO:0072678	T cell migration	0	4.65738	[Aif1, Ccl3, Ccl5, Coro1a, F11r, Icam1, Itga4, Itgal]
GO:0034134	toll-like receptor 2 signaling pathway	0	3.25544	[Acod1, Lyn, Tlr1, Tlr2]
GO:0032494	response to peptidoglycan	0	3.93281	[Irak3, Myd88, Nlrp3, Tlr2]
GO:0006925	inflammatory cell apoptotic process	0	3.1087	[Ccl5, Fas, Il18, Itpkb, Slc7a11]
GO:0071725	response to triacyl bacterial lipopeptide	0	2.95699	[Cd14, Tlr1, Tlr2]
GO:2000106	regulation of leukocyte apoptotic process	0	6.04678	[Arg2, Bcl10, Bcl2a1a, Ccl5, Cd74, Hif1a, Il18, Itpkb, Lyn, Rapgef2, Slc7a11, St3gal1]
GO:0009620	response to fungus	0	9.64779	[Bcl10, Clec4a1, Clec4a2, Clec4a3, Clec4e, Il17ra, Myd88, Ncf1, Spi1, Tlr2]
GO:0043370	regulation of CD4-positive, alpha-beta T cell differentiation	0	6.16631	[Bcl6, Cd83, Il18, Nfkbiz, Nlrp3, Zc3h12a]
